# Supplementary material for: Transcriptome Analysis Reveals Candidate Genes involved in Blister Blight defense in Tea (Camellia sinensis (L) Kuntze)
Source: Sci Rep. 2016 Jul 28;6:30412. doi: 10.1038/srep30412 (PMC4964330; doi:10.1038/srep30412)
Supplement: Supplementary Table S1 [file srep30412-s2.xls]

## Sheet: GO-Molecular Function+NRBlast
Original Research Article
Transcriptome Analysis Reveals Candidate Genes involved in Blister Blight defense in Tea (Camellia sinensis (L) Kuntze)
Kuldip Jayaswall1,2, Pallavi Mahajan1, Gagandeep Singh1, Rajni Parmar1, Romit Seth1, Aparnashree Raina1, Mohit Kumar Swarnkar1, Anil Kumar Singh1,3, Ravi Shankar1, Ram Kumar Sharma1, 1Biotechnology Department, CSIR-Institute of Himalayan Bioresource Technology, Palampur, Himachal Pradesh, India, 176061, 2 Present Address: ICAR-Directorate of Onion and Garlic Research, RajguruNagar ,Pune, Maharash…
Supplemenatary_Table S1a: Details of gene Ontology_Molecular Function and NR Blast of BB transcriptome of Tea
Transcript-id	Annotation-Molecular-function	Blast-output
CL10350Contig1	CL10350Contig1, GO:0000009, F, "alpha-1,6-mannosyltransferase activity", GO:0016740, A8MR93, 706, 0.0, 6, 18, 0.60	ref|XP_002271419.2| PREDICTED: dol-P-Man:Man(7)GlcNAc(2)-PP-Dol ...
scaffold25999	scaffold25999, GO:0000014, F, "single-stranded DNA specific endodeoxyribonuclease activity", GO:0003824, F4JJL0, 462, 1e-162, 4, 32, 0.40	ref|XP_002269258.1| PREDICTED: hypothetical protein [Vitis vinif...
scaffold15146	scaffold15146, GO:0000014, F, "single-stranded DNA specific endodeoxyribonuclease activity", GO:0003824, Q9C9G4, 369, 1e-129, 4, 32, 0.40	ref|XP_002282829.1| PREDICTED: hypothetical protein isoform 1 [V...
CL2630Contig1	CL2630Contig1, GO:0000014, F, "single-stranded DNA specific endodeoxyribonuclease activity", GO:0003824, Q9JIL8, 349, 3e-99, 4, 32, 0.40	ref|XP_002266665.2| PREDICTED: LOW QUALITY PROTEIN: DNA repair p...
scaffold21494	scaffold21494, GO:0000014, F, "single-stranded DNA specific endodeoxyribonuclease activity", GO:0003824, Q9LKI5, 296, 3e-94, 4, 32, 0.40	ref|XP_002269337.1| PREDICTED: hypothetical protein [Vitis vinif...
scaffold25683	scaffold25683, GO:0000014, F, "single-stranded DNA specific endodeoxyribonuclease activity", GO:0003824, Q9LKI5, 712, 0.0, 4, 32, 0.40	ref|XP_002269337.2| PREDICTED: DNA repair endonuclease UVH1-like...
scaffold16222	scaffold16222, GO:0000030, F, "mannosyltransferase activity", GO:0016740, Q8NT41, 162, 4e-43, 4, 45, 0.40	ref|XP_002278868.2| PREDICTED: GDP-mannose-dependent alpha-manno...
scaffold26065	scaffold26065, GO:0000030, F, "mannosyltransferase activity", GO:0016740, Q92521, 388, 1e-127, 3, 45, 0.30	emb|CBI36602.3| unnamed protein product [Vitis vinifera]
CL4178Contig1	CL4178Contig1, GO:0000030, F, "mannosyltransferase activity", GO:0016740, Q9BT22, 279, 3e-87, 1, 45, 0.10	ref|XP_002283369.1| PREDICTED: hypothetical protein [Vitis vinif...
scaffold16409	scaffold16409, GO:0000030, F, "mannosyltransferase activity", GO:0016740, Q9EQY6, 276, 6e-86, 2, 45, 0.20	ref|XP_002280567.1| PREDICTED: hypothetical protein [Vitis vinif...
CL1437Contig1	CL1437Contig1, GO:0000030, F, "mannosyltransferase activity", GO:0016740, Q9NUD9, 149, 7e-38, 3, 45, 0.30	ref|XP_002283435.1| PREDICTED: hypothetical protein [Vitis vinif...
CL8530Contig1	CL8530Contig1, GO:0000033, F, "alpha-1,3-mannosyltransferase activity", GO:0016740, O82244, 531, 0.0, 5, 15, 0.50	ref|XP_002267192.1| PREDICTED: hypothetical protein [Vitis vinif...
scaffold13341	scaffold13341, GO:0000033, F, "alpha-1,3-mannosyltransferase activity", GO:0016740, Q9BVK2, 147, 3e-39, 3, 15, 0.30	ref|XP_002521523.1| dolichyl glycosyltransferase, putative [Rici...
scaffold13340	scaffold13340, GO:0000033, F, "alpha-1,3-mannosyltransferase activity", GO:0016740, Q9BVK2, 180, 1e-51, 3, 15, 0.30	ref|XP_002269114.1| PREDICTED: hypothetical protein [Vitis vinif...
CL7965Contig1	CL7965Contig1, GO:0000034, F, "adenine deaminase activity", GO:0003824, Q54KF3, 113, 8e-26, 1, 6, 0.17	ref|XP_002265831.2| PREDICTED: adenosine deaminase-like protein ...
scaffold16515	scaffold16515, GO:0000035, F, "acyl binding", GO:0005488, Q52T38, 620, 0.0, 1, 5, 0.20	ref|XP_002270505.1| PREDICTED: hypothetical protein [Vitis vinif...
CL4725Contig1	CL4725Contig1, GO:0000035, F, "acyl binding", GO:0005488, Q52T38, 75.9, 6e-14, 1, 5, 0.20	ref|XP_002270981.1| PREDICTED: hypothetical protein [Vitis vinif...
scaffold1973	scaffold1973, GO:0000035, F, "acyl binding", GO:0005488, Q52T38, 919, 0.0, 1, 5, 0.20	ref|XP_002262878.1| PREDICTED: similar to TIP1 (TIP GROWTH DEFEC...
scaffold19747	scaffold19747, GO:0000036, F, "acyl carrier activity", GO:0005215, O04652, 89.0, 3e-22, 7, 21, 0.70	ref|XP_002271901.1| PREDICTED: hypothetical protein [Vitis vinif...
C192216	C192216, GO:0000036, F, "acyl carrier activity", GO:0005215, P25702, 89.7, 3e-24, 6, 21, 0.60	gb|ACE06753.1| plastid acyl carrier protein [Camellia oleifera]
C230472	C230472, GO:0000036, F, "acyl carrier activity", GO:0005215, P32463, 33.5, 0.054, 1, 21, 0.10	gb|AAK96481.1| At2g44620/F16B22.11 [Arabidopsis thaliana] >gi|16...
scaffold7791	scaffold7791, GO:0000036, F, "acyl carrier activity", GO:0005215, Q9SJE2, 494, 1e-170, 1, 21, 0.10	gb|ACQ57187.1| acyl acyl-carrier-protein thioesterase type B [Ca...
scaffold18741	scaffold18741, GO:0000036, F, "acyl carrier activity", GO:0005215, Q9SJE2, 570, 0.0, 1, 21, 0.10	gb|ACQ57190.1| acyl acyl-carrier-protein thioesterase type B [Ca...
CL7335Contig1	CL7335Contig1, GO:0000036, F, "acyl carrier activity", GO:0005215, Q9SW21, 102, 2e-26, 6, 21, 0.60	ref|XP_002267614.1| PREDICTED: hypothetical protein [Vitis vinif...
C272444	C272444, GO:0000049, F, "tRNA binding", GO:0005488, P05455, 80.9, 6e-16, 2, 172, 0.20	ref|XP_002276730.2| PREDICTED: la-related protein 6-like [Vitis ...
scaffold24014	scaffold24014, GO:0000049, F, "tRNA binding", GO:0005488, P07649, 107, 4e-26, 1, 172, 0.10	ref|XP_002263416.1| PREDICTED: hypothetical protein [Vitis vinif...
scaffold24967	scaffold24967, GO:0000049, F, "tRNA binding", GO:0005488, P07649, 149, 1e-42, 1, 172, 0.10	emb|CBI26017.3| unnamed protein product [Vitis vinifera]
scaffold26894	scaffold26894, GO:0000049, F, "tRNA binding", GO:0005488, P33399, 96.7, 9e-22, 2, 172, 0.20	ref|XP_002284157.1| PREDICTED: hypothetical protein [Vitis vinif...
CL773Contig1	CL773Contig1, GO:0000049, F, "tRNA binding", GO:0005488, Q15046, 702, 0.0, 1, 172, 0.10	emb|CBI40010.3| unnamed protein product [Vitis vinifera]
scaffold23785	scaffold23785, GO:0000049, F, "tRNA binding", GO:0005488, Q55EX7, 38.5, 0.012, 1, 172, 0.10	ref|XP_003634002.1| PREDICTED: uncharacterized protein LOC100853...
C274094	C274094, GO:0000049, F, "tRNA binding", GO:0005488, Q5FW05, 485, 1e-170, 8, 172, 0.80	ref|XP_002285915.1| PREDICTED: hypothetical protein [Vitis vinif...
scaffold7270	scaffold7270, GO:0000049, F, "tRNA binding", GO:0005488, Q5ZKC1, 260, 6e-78, 3, 172, 0.30	ref|XP_002276161.1| PREDICTED: hypothetical protein [Vitis vinif...
scaffold23011	scaffold23011, GO:0000049, F, "tRNA binding", GO:0005488, Q6DC53, 87.4, 2e-17, 9, 172, 0.90	ref|XP_002278289.1| PREDICTED: hypothetical protein [Vitis vinif...
CL3701Contig1	CL3701Contig1, GO:0000049, F, "tRNA binding", GO:0005488, Q9P6K7, 148, 8e-39, 4, 172, 0.40	ref|XP_002275301.1| PREDICTED: hypothetical protein [Vitis vinif...
C224360	C224360, GO:0000062, F, "fatty-acyl-CoA binding", GO:0005488, P57752, 107, 4e-31, 4, 31, 0.40	gb|AEC10987.1| acyl-CoA-binding protein [Camellia sinensis]
C239774	C239774, GO:0000062, F, "fatty-acyl-CoA binding", GO:0005488, Q8RWD9, 113, 5e-29, 2, 31, 0.20	ref|XP_002277646.2| PREDICTED: LOW QUALITY PROTEIN: acyl-CoA-bin...
CL3206Contig1	CL3206Contig1, GO:0000062, F, "fatty-acyl-CoA binding", GO:0005488, Q9MA55, 241, 2e-68, 2, 31, 0.20	ref|XP_003631976.1| PREDICTED: uncharacterized protein LOC100264...
CL7596Contig1	CL7596Contig1, GO:0000062, F, "fatty-acyl-CoA binding", GO:0005488, Q9MA55, 38.1, 0.005, 2, 31, 0.20	ref|XP_002518272.1| conserved hypothetical protein [Ricinus comm...
scaffold514	scaffold514, GO:0000062, F, "fatty-acyl-CoA binding", GO:0005488, Q9MA55, 435, 1e-142, 2, 31, 0.20	ref|XP_002264719.1| PREDICTED: hypothetical protein [Vitis vinif...
CL1389Contig2	CL1389Contig2, GO:0000062, F, "fatty-acyl-CoA binding", GO:0005488, Q9MA55, 945, 0.0, 2, 31, 0.20	ref|XP_002284019.1| PREDICTED: hypothetical protein isoform 1 [V...
C273122	C273122, GO:0000062, F, "fatty-acyl-CoA binding", GO:0005488, Q9STX1, 143, 5e-38, 6, 31, 0.60	ref|XP_002279459.2| PREDICTED: uncharacterized protein LOC100268...
C270464	C270464, GO:0000095, F, "S-adenosylmethionine transmembrane transporter activity", GO:0005215, A6QR09, 151, 3e-42, 9, 11, 0.90	emb|CBI21530.3| unnamed protein product [Vitis vinifera]
scaffold12902	scaffold12902, GO:0000095, F, "S-adenosylmethionine transmembrane transporter activity", GO:0005215, Q10442, 44.7, 5e-06, 1, 11, 0.10	ref|XP_002530999.1| Mitochondrial carnitine/acylcarnitine carrie...
scaffold22347	scaffold22347, GO:0000095, F, "S-adenosylmethionine transmembrane transporter activity", GO:0005215, Q4V9P0, 137, 3e-36, 7, 11, 0.70	ref|XP_002263642.1| PREDICTED: hypothetical protein [Vitis vinif...
scaffold24138	scaffold24138, GO:0000095, F, "S-adenosylmethionine transmembrane transporter activity", GO:0005215, Q6GLA2, 108, 1e-25, 9, 11, 0.90	ref|XP_002529704.1| mitochondrial carrier protein, putative [Ric...
scaffold10448	scaffold10448, GO:0000095, F, "S-adenosylmethionine transmembrane transporter activity", GO:0005215, Q6GLA2, 125, 2e-31, 8, 11, 0.80	ref|XP_002277407.1| PREDICTED: hypothetical protein [Vitis vinif...
scaffold22429	scaffold22429, GO:0000095, F, "S-adenosylmethionine transmembrane transporter activity", GO:0005215, Q6GLA2, 130, 2e-34, 9, 11, 0.90	ref|XP_002306360.1| predicted protein [Populus trichocarpa] >gi|...
scaffold17085	scaffold17085, GO:0000107, F, "imidazoleglycerol-phosphate synthase activity", GO:0016740, Q9SZ30, 47.8, 1e-13, 3, 5, 0.60	ref|XP_002299945.1| predicted protein [Populus trichocarpa] >gi|...
CL8552Contig1	CL8552Contig1, GO:0000107, F, "imidazoleglycerol-phosphate synthase activity", GO:0016740, Q9SZ30, 926, 0.0, 5, 5, 1.00	ref|XP_002279105.1| PREDICTED: hypothetical protein [Vitis vinif...
CL9748Contig1	CL9748Contig1, GO:0000140, F, "acylglycerone-phosphate reductase activity", GO:0016491, Q09851, 115, 6e-29, 2, 2, 1.00	ref|XP_002281012.1| PREDICTED: hypothetical protein [Vitis vinif...
CL4855Contig1	CL4855Contig1, GO:0000146, F, "microfilament motor activity", GO:0003774, Q02566, 72.8, 2e-12, 4, 78, 0.40	ref|XP_002272450.2| PREDICTED: uncharacterized protein LOC100255...
scaffold20472	scaffold20472, GO:0000146, F, "microfilament motor activity", GO:0003774, Q9Y4I1, 58.9, 6e-20, 6, 78, 0.60	ref|XP_002889711.1| predicted protein [Arabidopsis lyrata subsp....
scaffold3808	scaffold3808, GO:0000149, F, "SNARE binding", GO:0005488, O74534, 273, 2e-84, 2, 48, 0.20	ref|XP_002278576.1| PREDICTED: hypothetical protein [Vitis vinif...
C106990	C106990, GO:0000149, F, "SNARE binding", GO:0005488, O74534, 58.9, 6e-12, 2, 48, 0.20	emb|CBI37805.3| unnamed protein product [Vitis vinifera]
C244548	C244548, GO:0000156, F, "two-component response regulator activity", GO:0004871, Q9ZWS9, 218, 7e-72, 2, 32, 0.20	emb|CBI32076.3| unnamed protein product [Vitis vinifera]
scaffold13303	scaffold13303, GO:0000156, F, "two-component response regulator activity", GO:0004871, Q9ZWS9, 58.5, 4e-11, 2, 32, 0.20	gb|ABN48988.1| type A response regulator RR1 [Phaseolus vulgaris]
C265294	C265294, GO:0000166, F, "nucleotide binding", GO:0005488, O94586, 84.0, 3e-19, 1, 80, 0.10	ref|XP_002271191.1| PREDICTED: hypothetical protein [Vitis vinif...
CL9170Contig1	CL9170Contig1, GO:0000166, F, "nucleotide binding", GO:0005488, Q54SV8, 37.0, 0.064, 1, 80, 0.10	ref|XP_002301822.1| predicted protein [Populus trichocarpa] >gi|...
C272916	C272916, GO:0000166, F, "nucleotide binding", GO:0005488, Q5RF77, 130, 2e-32, 6, 80, 0.60	ref|XP_002330437.1| predicted protein [Populus trichocarpa] >gi|...
CL10124Contig1	CL10124Contig1, GO:0000166, F, "nucleotide binding", GO:0005488, Q810L3, 55.5, 2e-07, 6, 80, 0.60	emb|CBI29160.3| unnamed protein product [Vitis vinifera]
scaffold14156	scaffold14156, GO:0000170, F, "sphingosine hydroxylase activity", GO:0016491, Q8VYI1, 348, 1e-117, 4, 6, 0.67	ref|XP_002265496.1| PREDICTED: hypothetical protein [Vitis vinif...
scaffold26532	scaffold26532, GO:0000170, F, "sphingosine hydroxylase activity", GO:0016491, Q8VYI1, 417, 1e-146, 4, 6, 0.67	ref|XP_002275229.1| PREDICTED: hypothetical protein [Vitis vinif...
scaffold21862	scaffold21862, GO:0000175, F, "3{prime}-5{prime}-exoribonuclease activity", GO:0003824, O74874, 137, 3e-35, 2, 54, 0.20	emb|CBI29220.3| unnamed protein product [Vitis vinifera]
C281838	C281838, GO:0000175, F, "3{prime}-5{prime}-exoribonuclease activity", GO:0003824, O74874, 179, 9e-47, 2, 54, 0.20	ref|XP_002280990.1| PREDICTED: hypothetical protein [Vitis vinif...
scaffold20905	scaffold20905, GO:0000175, F, "3{prime}-5{prime}-exoribonuclease activity", GO:0003824, Q10146, 40.0, 0.002, 2, 54, 0.20	emb|CBI28799.3| unnamed protein product [Vitis vinifera]
C264144	C264144, GO:0000175, F, "3{prime}-5{prime}-exoribonuclease activity", GO:0003824, Q13868, 180, 5e-54, 1, 54, 0.10	ref|XP_002271258.1| PREDICTED: hypothetical protein [Vitis vinif...
scaffold23803	scaffold23803, GO:0000175, F, "3{prime}-5{prime}-exoribonuclease activity", GO:0003824, Q15024, 201, 2e-61, 3, 54, 0.30	ref|XP_002285435.1| PREDICTED: hypothetical protein [Vitis vinif...
C195606	C195606, GO:0000175, F, "3{prime}-5{prime}-exoribonuclease activity", GO:0003824, Q5RCW2, 127, 4e-35, 5, 54, 0.50	ref|XP_002524669.1| polyribonucleotide nucleotidyltransferase, p...
scaffold2998	scaffold2998, GO:0000175, F, "3{prime}-5{prime}-exoribonuclease activity", GO:0003824, Q8TCS8, 86.3, 2e-29, 5, 54, 0.50	ref|XP_002273777.1| PREDICTED: hypothetical protein [Vitis vinif...
scaffold6636	scaffold6636, GO:0000175, F, "3{prime}-5{prime}-exoribonuclease activity", GO:0003824, Q9NQT5, 154, 6e-43, 1, 54, 0.10	ref|XP_002282635.1| PREDICTED: hypothetical protein [Vitis vinif...
scaffold16856	scaffold16856, GO:0000175, F, "3{prime}-5{prime}-exoribonuclease activity", GO:0003824, Q9VIF1, 73.6, 4e-13, 3, 54, 0.30	ref|XP_002271858.2| PREDICTED: probable exonuclease mut-7 homolo...
CL7925Contig1	CL7925Contig1, GO:0000179, F, "rRNA (adenine-N6,N6-)-dimethyltransferase activity", GO:0016740, P06992, 90.1, 5e-20, 3, 4, 0.75	ref|XP_002270274.1| PREDICTED: hypothetical protein [Vitis vinif...
scaffold26101	scaffold26101, GO:0000179, F, "rRNA (adenine-N6,N6-)-dimethyltransferase activity", GO:0016740, Q9USU2, 201, 3e-60, 3, 4, 0.75	ref|XP_002267827.1| PREDICTED: hypothetical protein [Vitis vinif...
C272164	C272164, GO:0000179, F, "rRNA (adenine-N6,N6-)-dimethyltransferase activity", GO:0016740, Q9USU2, 317, 1e-105, 3, 4, 0.75	ref|XP_002276165.1| PREDICTED: hypothetical protein [Vitis vinif...
scaffold6982	scaffold6982, GO:0000182, F, "rDNA binding", GO:0005488, O60094, 112, 2e-24, 1, 14, 0.10	ref|XP_002263595.1| PREDICTED: hypothetical protein [Vitis vinif...
scaffold6983	scaffold6983, GO:0000182, F, "rDNA binding", GO:0005488, O60094, 83.2, 3e-16, 1, 14, 0.10	emb|CBI35443.3| unnamed protein product [Vitis vinifera]
scaffold23343	scaffold23343, GO:0000182, F, "rDNA binding", GO:0005488, P47035, 42.7, 0.004, 1, 14, 0.10	ref|XP_002271833.1| PREDICTED: hypothetical protein [Vitis vinif...
scaffold10144	scaffold10144, GO:0000213, F, "tRNA-intron endonuclease activity", GO:0003824, O74908, 44.3, 3e-04, 1, 9, 0.11	emb|CBI29808.3| unnamed protein product [Vitis vinifera]
CL8327Contig1	CL8327Contig1, GO:0000215, F, "tRNA 2{prime}-phosphotransferase activity", GO:0016740, O14045, 138, 8e-37, 2, 3, 0.67	ref|XP_002281096.1| PREDICTED: hypothetical protein [Vitis vinif...
C283022	C283022, GO:0000217, F, "DNA secondary structure binding", GO:0005488, P38989, 692, 0.0, 1, 3, 0.33	ref|XP_002269854.1| PREDICTED: hypothetical protein [Vitis vinif...
CL2872Contig1	CL2872Contig1, GO:0000224, F, "peptide-N4-(N-acetyl-beta-glucosaminyl)asparagine amidase activity", GO:0003824, Q9FGY9, 855, 0.0, 4, 6, 0.67	ref|XP_002278422.1| PREDICTED: hypothetical protein [Vitis vinif...
CL1744Contig1	CL1744Contig1, GO:0000225, F, "N-acetylglucosaminylphosphatidylinositol deacetylase activity", GO:0003824, Q9Y2B2, 151, 2e-42, 3, 4, 0.75	ref|XP_002263952.1| PREDICTED: similar to N-acetylglucosaminyl-p...
C257482	C257482, GO:0000247, F, "C-8 sterol isomerase activity", GO:0016853, O48962, 243, 2e-80, 4, 11, 0.40	ref|XP_002285455.1| PREDICTED: hypothetical protein isoform 3 [V...
scaffold27306	scaffold27306, GO:0000248, F, "C-5 sterol desaturase activity", GO:0016491, O60427, 152, 2e-39, 1, 7, 0.14	gb|ABP01349.1| D8-sphingolipid desaturase [Jatropha curcas]
C275784	C275784, GO:0000248, F, "C-5 sterol desaturase activity", GO:0016491, O60427, 171, 4e-47, 1, 7, 0.14	gb|ADC34632.1| delta-8 sphingolipid desaturase [Primula auricula]
scaffold15740	scaffold15740, GO:0000248, F, "C-5 sterol desaturase activity", GO:0016491, O60427, 184, 2e-50, 1, 7, 0.14	gb|ADD10720.1| delta-6-desaturase [Camellia oleifera]
C269914	C269914, GO:0000248, F, "C-5 sterol desaturase activity", GO:0016491, O75845, 99.0, 8e-23, 4, 7, 0.57	sp|Q9ZT29.1|SC5D_TOBAC RecName: Full=Delta(7)-sterol-C5(6)-desat...
scaffold27303	scaffold27303, GO:0000249, F, "C-22 sterol desaturase activity", GO:0016491, O64697, 677, 0.0, 5, 6, 0.83	ref|XP_002276613.1| PREDICTED: similar to sterol 22-desaturase [...
CL9397Contig1	CL9397Contig1, GO:0000250, F, "lanosterol synthase activity", GO:0016853, Q1G1A4, 1058, 0.0, 1, 6, 0.17	ref|XP_002264289.1| PREDICTED: hypothetical protein isoform 1 [V...
scaffold24651	scaffold24651, GO:0000254, F, "C-4 methylsterol oxidase activity", GO:0016491, Q1EC69, 442, 1e-155, 6, 6, 1.00	gb|AFK37077.1| unknown [Medicago truncatula]
scaffold26785	scaffold26785, GO:0000254, F, "C-4 methylsterol oxidase activity", GO:0016491, Q1EC69, 484, 1e-171, 6, 6, 1.00	gb|AAM64961.1| putative C-4 sterol methyl oxidase [Arabidopsis t...
scaffold26979	scaffold26979, GO:0000254, F, "C-4 methylsterol oxidase activity", GO:0016491, Q1EC69, 51.6, 2e-06, 4, 6, 0.67	ref|XP_002270946.1| PREDICTED: hypothetical protein isoform 2 [V...
scaffold3650	scaffold3650, GO:0000257, F, "nitrilase activity", GO:0003824, Q86X76, 250, 9e-80, 1, 6, 0.17	ref|XP_002275667.1| PREDICTED: hypothetical protein [Vitis vinif...
C253636	C253636, GO:0000268, F, "peroxisome targeting sequence binding", GO:0005488, Q9D0K1, 36.6, 0.035, 1, 14, 0.10	ref|NP_001236323.1| uncharacterized protein LOC100527456 [Glycin...
CL62Contig3	CL62Contig3, GO:0000285, F, "1-phosphatidylinositol-3-phosphate 5-kinase activity", GO:0016740, B0G126, 39.7, 0.018, 1, 7, 0.14	gb|AAT47077.1| putative polyprotein [Oryza sativa Japonica Group]
scaffold302	scaffold302, GO:0000285, F, "1-phosphatidylinositol-3-phosphate 5-kinase activity", GO:0016740, B0G126, 45.8, 2e-04, 1, 7, 0.14	emb|CAN60238.1| hypothetical protein VITISV_032906 [Vitis vinifera]
scaffold22146	scaffold22146, GO:0000285, F, "1-phosphatidylinositol-3-phosphate 5-kinase activity", GO:0016740, Q9M3G7, 115, 4e-25, 1, 7, 0.14	ref|XP_002279103.1| PREDICTED: hypothetical protein [Vitis vinif...
scaffold3954	scaffold3954, GO:0000285, F, "1-phosphatidylinositol-3-phosphate 5-kinase activity", GO:0016740, Q9M3G7, 251, 1e-76, 1, 7, 0.14	ref|XP_002279402.2| PREDICTED: serine/threonine-protein kinase A...
scaffold12729	scaffold12729, GO:0000285, F, "1-phosphatidylinositol-3-phosphate 5-kinase activity", GO:0016740, Q9M3G7, 36.6, 0.088, 1, 7, 0.14	ref|XP_002273038.1| PREDICTED: hypothetical protein [Vitis vinif...
CL1553Contig1	CL1553Contig1, GO:0000285, F, "1-phosphatidylinositol-3-phosphate 5-kinase activity", GO:0016740, Q9M3G7, 74.7, 2e-12, 1, 7, 0.14	emb|CAN75603.1| hypothetical protein VITISV_016382 [Vitis vinifera]
scaffold14377	scaffold14377, GO:0000285, F, "1-phosphatidylinositol-3-phosphate 5-kinase activity", GO:0016740, Q9M3G7, 81.6, 2e-16, 1, 7, 0.14	emb|CAN75030.1| hypothetical protein VITISV_026825 [Vitis vinifera]
C216418	C216418, GO:0000285, F, "1-phosphatidylinositol-3-phosphate 5-kinase activity", GO:0016740, Q9M3G7, 94.7, 3e-23, 1, 7, 0.14	ref|XP_002511396.1| ataxia telangiectasia mutated, putative [Ric...
CL1274Contig1	CL1274Contig1, GO:0000285, F, "1-phosphatidylinositol-3-phosphate 5-kinase activity", GO:0016740, Q9M3G7, 99.4, 3e-20, 1, 7, 0.14	ref|XP_002274197.1| PREDICTED: hypothetical protein [Vitis vinif...
C258356	C258356, GO:0000287, F, "magnesium ion binding", GO:0005488, O06995, 77.0, 3e-16, 7, 609, 0.70	ref|XP_002270586.1| PREDICTED: hypothetical protein [Vitis vinif...
CL9618Contig1	CL9618Contig1, GO:0000287, F, "magnesium ion binding", GO:0005488, O82796, 403, 1e-140, 10, 609, 1.00	ref|XP_002284065.1| PREDICTED: hypothetical protein [Vitis vinif...
CL1053Contig2	CL1053Contig2, GO:0000287, F, "magnesium ion binding", GO:0005488, O93530, 45.1, 1e-04, 3, 609, 0.30	ref|XP_002277541.1| PREDICTED: hypothetical protein [Vitis vinif...
CL7145Contig1	CL7145Contig1, GO:0000287, F, "magnesium ion binding", GO:0005488, P04951, 141, 1e-38, 1, 609, 0.10	ref|XP_002316900.1| predicted protein [Populus trichocarpa] >gi|...
scaffold25645	scaffold25645, GO:0000287, F, "magnesium ion binding", GO:0005488, P04951, 159, 3e-47, 1, 609, 0.10	ref|XP_002262772.1| PREDICTED: hypothetical protein [Vitis vinif...
CL6182Contig1	CL6182Contig1, GO:0000287, F, "magnesium ion binding", GO:0005488, P08839, 105, 7e-23, 2, 609, 0.20	emb|CBI26150.3| unnamed protein product [Vitis vinifera]
C273200	C273200, GO:0000287, F, "magnesium ion binding", GO:0005488, P0A5Q8, 229, 8e-72, 2, 609, 0.20	ref|XP_002276965.1| PREDICTED: hypothetical protein [Vitis vinif...
scaffold17258	scaffold17258, GO:0000287, F, "magnesium ion binding", GO:0005488, P0A5Q8, 42.4, 4e-04, 2, 609, 0.20	ref|XP_002320828.1| ketopantoate hydroxymethyltransferase [Popul...
CL7953Contig1	CL7953Contig1, GO:0000287, F, "magnesium ion binding", GO:0005488, P33198, 582, 0.0, 10, 609, 1.00	ref|XP_002305928.1| predicted protein [Populus trichocarpa] >gi|...
scaffold2348	scaffold2348, GO:0000287, F, "magnesium ion binding", GO:0005488, P34913, 115, 3e-27, 4, 609, 0.40	gb|AFK39700.1| unknown [Lotus japonicus]
C261166	C261166, GO:0000287, F, "magnesium ion binding", GO:0005488, P34913, 150, 7e-41, 4, 609, 0.40	ref|XP_002275140.1| PREDICTED: hypothetical protein [Vitis vinif...
C267792	C267792, GO:0000287, F, "magnesium ion binding", GO:0005488, P34913, 174, 1e-48, 4, 609, 0.40	ref|XP_003632381.1| PREDICTED: epoxide hydrolase 2-like [Vitis v...
C272268	C272268, GO:0000287, F, "magnesium ion binding", GO:0005488, P34913, 36.6, 0.098, 1, 609, 0.10	emb|CBI20655.3| unnamed protein product [Vitis vinifera]
scaffold20048	scaffold20048, GO:0000287, F, "magnesium ion binding", GO:0005488, P34913, 37.7, 0.073, 1, 609, 0.10	gb|AAT40532.1| hydrolase, alpha/beta fold family protein [Solanu...
CL10261Contig1	CL10261Contig1, GO:0000287, F, "magnesium ion binding", GO:0005488, P34913, 47.0, 8e-05, 4, 609, 0.40	ref|XP_002265202.2| PREDICTED: uncharacterized protein LOC100259...
C208806	C208806, GO:0000287, F, "magnesium ion binding", GO:0005488, P34913, 52.8, 8e-09, 4, 609, 0.40	emb|CAN77654.1| hypothetical protein VITISV_032325 [Vitis vinifera]
CL299Contig2	CL299Contig2, GO:0000287, F, "magnesium ion binding", GO:0005488, P34914, 152, 9e-41, 4, 609, 0.40	ref|XP_003635273.1| PREDICTED: epoxide hydrolase 2-like [Vitis v...
scaffold12880	scaffold12880, GO:0000287, F, "magnesium ion binding", GO:0005488, P34914, 82.4, 1e-27, 4, 609, 0.40	ref|XP_002267227.1| PREDICTED: hypothetical protein [Vitis vinif...
CL6441Contig1	CL6441Contig1, GO:0000287, F, "magnesium ion binding", GO:0005488, P65232, 271, 4e-86, 2, 609, 0.20	ref|XP_002265309.1| PREDICTED: hypothetical protein [Vitis vinif...
C268898	C268898, GO:0000287, F, "magnesium ion binding", GO:0005488, P65232, 73.6, 6e-14, 2, 609, 0.20	ref|XP_002279775.2| PREDICTED: ribose-phosphate pyrophosphokinas...
CL5570Contig1	CL5570Contig1, GO:0000287, F, "magnesium ion binding", GO:0005488, P65232, 76.6, 1e-14, 1, 609, 0.10	ref|XP_002272590.2| PREDICTED: ribose-phosphate pyrophosphokinas...
scaffold17440	scaffold17440, GO:0000287, F, "magnesium ion binding", GO:0005488, P65929, 196, 2e-57, 1, 609, 0.10	ref|XP_002277826.1| PREDICTED: hypothetical protein [Vitis vinif...
C271886	C271886, GO:0000287, F, "magnesium ion binding", GO:0005488, P65929, 243, 9e-78, 1, 609, 0.10	ref|XP_002517231.1| Uridylate kinase, putative [Ricinus communis...
CL9941Contig1	CL9941Contig1, GO:0000287, F, "magnesium ion binding", GO:0005488, P71447, 68.9, 4e-13, 6, 609, 0.60	ref|XP_002329536.1| predicted protein [Populus trichocarpa] >gi|...
CL2521Contig1	CL2521Contig1, GO:0000287, F, "magnesium ion binding", GO:0005488, P77475, 54.7, 3e-08, 2, 609, 0.20	ref|XP_002520841.1| 2-deoxyglucose-6-phosphate phosphatase, puta...
scaffold22544	scaffold22544, GO:0000287, F, "magnesium ion binding", GO:0005488, P77475, 60.1, 4e-10, 8, 609, 0.80	ref|XP_002327067.1| predicted protein [Populus trichocarpa] >gi|...
CL2225Contig1	CL2225Contig1, GO:0000287, F, "magnesium ion binding", GO:0005488, P77475, 70.1, 2e-13, 9, 609, 0.90	ref|XP_003635299.1| PREDICTED: protein CbbY-like [Vitis vinifera]
C266766	C266766, GO:0000287, F, "magnesium ion binding", GO:0005488, P77475, 71.2, 5e-14, 6, 609, 0.60	ref|XP_002326703.1| predicted protein [Populus trichocarpa] >gi|...
CL8485Contig1	CL8485Contig1, GO:0000287, F, "magnesium ion binding", GO:0005488, P77475, 82.8, 6e-18, 7, 609, 0.70	emb|CBI21982.3| unnamed protein product [Vitis vinifera]
scaffold25712	scaffold25712, GO:0000287, F, "magnesium ion binding", GO:0005488, P77625, 65.5, 2e-11, 8, 609, 0.80	emb|CAN82996.1| hypothetical protein VITISV_022195 [Vitis vinifera]
C267174	C267174, GO:0000287, F, "magnesium ion binding", GO:0005488, P80299, 43.5, 5e-04, 8, 609, 0.80	ref|XP_003631869.1| PREDICTED: uncharacterized protein LOC100261...
scaffold12881	scaffold12881, GO:0000287, F, "magnesium ion binding", GO:0005488, P80299, 79.0, 7e-18, 4, 609, 0.40	gb|AFK49627.1| unknown [Lotus japonicus]
CL5746Contig1	CL5746Contig1, GO:0000287, F, "magnesium ion binding", GO:0005488, P83221, 40.0, 0.003, 1, 609, 0.10	ref|XP_002278807.1| PREDICTED: hypothetical protein [Vitis vinif...
C276372	C276372, GO:0000287, F, "magnesium ion binding", GO:0005488, Q04467, 576, 0.0, 10, 609, 1.00	ref|XP_002276200.2| PREDICTED: isocitrate dehydrogenase [NADP]-l...
CL3141Contig1	CL3141Contig1, GO:0000287, F, "magnesium ion binding", GO:0005488, Q04467, 580, 0.0, 10, 609, 1.00	ref|XP_002528517.1| NADP-specific isocitrate dehydrogenase, puta...
CL2431Contig1	CL2431Contig1, GO:0000287, F, "magnesium ion binding", GO:0005488, Q13907, 37.4, 0.060, 1, 609, 0.10	emb|CAN64994.1| hypothetical protein VITISV_001778 [Vitis vinifera]
C279032	C279032, GO:0000287, F, "magnesium ion binding", GO:0005488, Q15208, 381, 1e-126, 3, 609, 0.30	ref|XP_002514097.1| serine/threonine-protein kinase, putative [R...
C248896	C248896, GO:0000287, F, "magnesium ion binding", GO:0005488, Q32KY6, 93.6, 2e-23, 4, 609, 0.40	emb|CBI15171.3| unnamed protein product [Vitis vinifera]
CL5778Contig1	CL5778Contig1, GO:0000287, F, "magnesium ion binding", GO:0005488, Q50L36, 441, 1e-147, 3, 609, 0.30	ref|XP_002269781.1| PREDICTED: hypothetical protein [Vitis vinif...
CL10057Contig1	CL10057Contig1, GO:0000287, F, "magnesium ion binding", GO:0005488, Q58DB6, 138, 3e-35, 3, 609, 0.30	ref|XP_002278688.1| PREDICTED: hypothetical protein [Vitis vinif...
scaffold2711	scaffold2711, GO:0000287, F, "magnesium ion binding", GO:0005488, Q5I0D5, 42.4, 0.001, 5, 609, 0.50	ref|XP_002281784.2| PREDICTED: uncharacterized protein YKR070W-l...
scaffold19490	scaffold19490, GO:0000287, F, "magnesium ion binding", GO:0005488, Q5I0D5, 46.6, 7e-06, 5, 609, 0.50	ref|XP_002279261.1| PREDICTED: hypothetical protein [Vitis vinif...
scaffold2855	scaffold2855, GO:0000287, F, "magnesium ion binding", GO:0005488, Q5R495, 297, 2e-89, 4, 609, 0.40	ref|XP_002280701.2| PREDICTED: uncharacterized protein LOC100249...
scaffold21972	scaffold21972, GO:0000287, F, "magnesium ion binding", GO:0005488, Q60592, 151, 2e-42, 7, 609, 0.70	ref|XP_002265664.2| PREDICTED: uncharacterized protein LOC100252...
scaffold27545	scaffold27545, GO:0000287, F, "magnesium ion binding", GO:0005488, Q60592, 297, 7e-82, 8, 609, 0.80	ref|XP_002282958.2| PREDICTED: uncharacterized protein LOC100259...
scaffold23376	scaffold23376, GO:0000287, F, "magnesium ion binding", GO:0005488, Q6P9R2, 176, 2e-51, 4, 609, 0.40	ref|XP_002529319.1| serine/threonine protein kinase, putative [R...
scaffold1918	scaffold1918, GO:0000287, F, "magnesium ion binding", GO:0005488, Q6P9R2, 312, 2e-95, 4, 609, 0.40	ref|XP_002300034.1| predicted protein [Populus trichocarpa] >gi|...
scaffold18117	scaffold18117, GO:0000287, F, "magnesium ion binding", GO:0005488, Q6PIW4, 343, 1e-107, 7, 609, 0.70	ref|XP_003633767.1| PREDICTED: fidgetin-like protein 1-like [Vit...
scaffold13492	scaffold13492, GO:0000287, F, "magnesium ion binding", GO:0005488, Q6Q2C2, 125, 1e-30, 4, 609, 0.40	ref|XP_002271210.1| PREDICTED: hypothetical protein [Vitis vinif...
CL5118Contig1	CL5118Contig1, GO:0000287, F, "magnesium ion binding", GO:0005488, Q6Q2C2, 152, 2e-40, 4, 609, 0.40	emb|CAZ86692.1| epoxide hydrolase 1 [Prunus persica]
CL608Contig1	CL608Contig1, GO:0000287, F, "magnesium ion binding", GO:0005488, Q6Q2C2, 162, 7e-44, 4, 609, 0.40	pdb|2CJP|A Chain A, Structure Of Potato (Solanum Tuberosum) Epox...
CL2056Contig1	CL2056Contig1, GO:0000287, F, "magnesium ion binding", GO:0005488, Q6Q2C2, 42.4, 0.002, 2, 609, 0.20	ref|XP_002266006.1| PREDICTED: hypothetical protein isoform 1 [V...
scaffold3315	scaffold3315, GO:0000287, F, "magnesium ion binding", GO:0005488, Q6Q2C2, 55.8, 8e-10, 4, 609, 0.40	ref|XP_002314368.1| predicted protein [Populus trichocarpa] >gi|...
scaffold7389	scaffold7389, GO:0000287, F, "magnesium ion binding", GO:0005488, Q6Q2C2, 79.0, 5e-15, 4, 609, 0.40	gb|ABK96091.1| unknown [Populus trichocarpa]
CL924Contig1	CL924Contig1, GO:0000287, F, "magnesium ion binding", GO:0005488, Q6XI71, 205, 2e-66, 3, 609, 0.30	gb|ADK77879.1| nucleoside diphosphate kinase [Camellia sinensis]
CL4479Contig1	CL4479Contig1, GO:0000287, F, "magnesium ion binding", GO:0005488, Q6XI71, 206, 1e-66, 3, 609, 0.30	gb|AEC10975.1| nucleoside diphosphate kinase 1 [Camellia sinensis]
CL4321Contig1	CL4321Contig1, GO:0000287, F, "magnesium ion binding", GO:0005488, Q76EQ0, 298, 7e-98, 4, 609, 0.40	ref|XP_002269706.1| PREDICTED: hypothetical protein [Vitis vinif...
CL343Contig1	CL343Contig1, GO:0000287, F, "magnesium ion binding", GO:0005488, Q7TT50, 38.5, 0.044, 2, 609, 0.20	ref|XP_002273310.1| PREDICTED: hypothetical protein [Vitis vinif...
scaffold20972	scaffold20972, GO:0000287, F, "magnesium ion binding", GO:0005488, Q7TT50, 47.0, 8e-05, 2, 609, 0.20	ref|XP_002272570.1| PREDICTED: hypothetical protein [Vitis vinif...
scaffold16046	scaffold16046, GO:0000287, F, "magnesium ion binding", GO:0005488, Q863I2, 237, 2e-75, 4, 609, 0.40	ref|XP_002271299.2| PREDICTED: STE20/SPS1-related proline-alanin...
C269206	C269206, GO:0000287, F, "magnesium ion binding", GO:0005488, Q8GW31, 445, 1e-156, 2, 609, 0.20	ref|XP_002274358.1| PREDICTED: hypothetical protein [Vitis vinif...
C109230	C109230, GO:0000287, F, "magnesium ion binding", GO:0005488, Q8GW31, 72.0, 1e-16, 2, 609, 0.20	ref|XP_002311091.1| predicted protein [Populus trichocarpa] >gi|...
C175734	C175734, GO:0000287, F, "magnesium ion binding", GO:0005488, Q8K2X1, 38.1, 4e-04, 2, 609, 0.20	ref|XP_002517874.1| phospholipid-transporting atpase, putative [...
scaffold10699	scaffold10699, GO:0000287, F, "magnesium ion binding", GO:0005488, Q8K4Q7, 155, 7e-40, 5, 609, 0.50	emb|CBI38644.3| unnamed protein product [Vitis vinifera]
C262394	C262394, GO:0000287, F, "magnesium ion binding", GO:0005488, Q8N8Q3, 190, 2e-58, 2, 609, 0.20	ref|XP_002281010.1| PREDICTED: hypothetical protein [Vitis vinif...
scaffold11373	scaffold11373, GO:0000287, F, "magnesium ion binding", GO:0005488, Q91VC0, 99.0, 7e-25, 4, 609, 0.40	ref|XP_002533050.1| conserved hypothetical protein [Ricinus comm...
CL6932Contig1	CL6932Contig1, GO:0000287, F, "magnesium ion binding", GO:0005488, Q93Z53, 776, 0.0, 3, 609, 0.30	ref|XP_002278359.2| PREDICTED: pyruvate kinase isozyme G, chloro...
CL6554Contig1	CL6554Contig1, GO:0000287, F, "magnesium ion binding", GO:0005488, Q9FLW9, 931, 0.0, 3, 609, 0.30	ref|XP_002264485.1| PREDICTED: hypothetical protein [Vitis vinif...
CL3531Contig1	CL3531Contig1, GO:0000287, F, "magnesium ion binding", GO:0005488, Q9H773, 96.7, 6e-24, 4, 609, 0.40	ref|XP_002264474.2| PREDICTED: dCTP pyrophosphatase 1-like [Viti...
C280538	C280538, GO:0000287, F, "magnesium ion binding", GO:0005488, Q9LIK0, 615, 0.0, 3, 609, 0.30	ref|XP_002275785.1| PREDICTED: hypothetical protein [Vitis vinif...
CL3799Contig1	CL3799Contig1, GO:0000287, F, "magnesium ion binding", GO:0005488, Q9LIK0, 893, 0.0, 3, 609, 0.30	gb|ADI79344.1| pyruvate kinase [Camellia oleifera]
scaffold22987	scaffold22987, GO:0000287, F, "magnesium ion binding", GO:0005488, Q9NRP7, 182, 1e-45, 1, 609, 0.10	ref|XP_002276882.1| PREDICTED: hypothetical protein [Vitis vinif...
scaffold20916	scaffold20916, GO:0000287, F, "magnesium ion binding", GO:0005488, Q9NRP7, 365, 1e-104, 1, 609, 0.10	ref|XP_002274752.1| PREDICTED: hypothetical protein [Vitis vinif...
CL7367Contig1	CL7367Contig1, GO:0000287, F, "magnesium ion binding", GO:0005488, Q9NYA1, 163, 7e-45, 5, 609, 0.50	ref|XP_002270943.2| PREDICTED: sphingosine kinase B-like [Vitis ...
C242726	C242726, GO:0000287, F, "magnesium ion binding", GO:0005488, Q9QY93, 95.9, 1e-24, 4, 609, 0.40	ref|XP_002281616.1| PREDICTED: hypothetical protein [Vitis vinif...
CL5173Contig1	CL5173Contig1, GO:0000287, F, "magnesium ion binding", GO:0005488, Q9SPN0, 548, 0.0, 3, 609, 0.30	ref|XP_002266808.1| PREDICTED: hypothetical protein [Vitis vinif...
scaffold18056	scaffold18056, GO:0000287, F, "magnesium ion binding", GO:0005488, Q9SPN0, 85.1, 6e-20, 3, 609, 0.30	emb|CAN62729.1| hypothetical protein VITISV_003091 [Vitis vinifera]
scaffold18927	scaffold18927, GO:0000287, F, "magnesium ion binding", GO:0005488, Q9UPZ9, 377, 1e-121, 2, 609, 0.20	ref|XP_002531076.1| mak, putative [Ricinus communis] >gi|2235293...
CL2501Contig1	CL2501Contig1, GO:0000287, F, "magnesium ion binding", GO:0005488, Q9Y2H1, 392, 1e-129, 4, 609, 0.40	ref|XP_002284758.1| PREDICTED: hypothetical protein [Vitis vinif...
C279630	C279630, GO:0000287, F, "magnesium ion binding", GO:0005488, Q9Y2H1, 410, 1e-137, 4, 609, 0.40	ref|XP_002280119.2| PREDICTED: serine/threonine-protein kinase C...
scaffold19989	scaffold19989, GO:0000287, F, "magnesium ion binding", GO:0005488, Q9Y2H1, 434, 1e-145, 4, 609, 0.40	ref|XP_002306862.1| predicted protein [Populus trichocarpa] >gi|...
CL5221Contig1	CL5221Contig1, GO:0000287, F, "magnesium ion binding", GO:0005488, Q9Y2H9, 311, 1e-85, 7, 609, 0.70	ref|XP_003634211.1| PREDICTED: uncharacterized protein LOC100259...
CL6063Contig1	CL6063Contig1, GO:0000287, F, "magnesium ion binding", GO:0005488, Q9ZST4, 233, 5e-76, 1, 609, 0.10	gb|ABW74472.1| PII protein [Paeonia suffruticosa] >gi|324959711|...
CL4008Contig1	CL4008Contig1, GO:0000293, F, "ferric-chelate reductase activity", GO:0016491, P92949, 720, 0.0, 8, 28, 0.80	gb|AAP46144.1| ferric-chelate reductase [Solanum lycopersicum]
CL922Contig1	CL922Contig1, GO:0000293, F, "ferric-chelate reductase activity", GO:0016491, Q3KTM0, 884, 0.0, 8, 28, 0.80	ref|XP_002266723.2| PREDICTED: ferric reduction oxidase 7, chlor...
C271524	C271524, GO:0000293, F, "ferric-chelate reductase activity", GO:0016491, Q6ZNA5, 38.1, 0.031, 1, 28, 0.10	ref|XP_002277569.1| PREDICTED: hypothetical protein [Vitis vinif...
scaffold3090	scaffold3090, GO:0000293, F, "ferric-chelate reductase activity", GO:0016491, Q6ZNA5, 38.5, 0.027, 1, 28, 0.10	emb|CAN66525.1| hypothetical protein VITISV_043977 [Vitis vinifera]
scaffold1267	scaffold1267, GO:0000293, F, "ferric-chelate reductase activity", GO:0016491, Q6ZNA5, 38.9, 0.020, 2, 28, 0.20	emb|CAC37358.1| putative membrane protein [Solanum tuberosum]
scaffold25424	scaffold25424, GO:0000293, F, "ferric-chelate reductase activity", GO:0016491, Q6ZNA5, 43.1, 5e-04, 3, 28, 0.30	emb|CAN70161.1| hypothetical protein VITISV_030020 [Vitis vinifera]
CL1643Contig1	CL1643Contig1, GO:0000293, F, "ferric-chelate reductase activity", GO:0016491, Q6ZNA5, 47.4, 8e-05, 3, 28, 0.30	ref|XP_002278384.2| PREDICTED: uncharacterized protein LOC100258...
CL719Contig2	CL719Contig2, GO:0000293, F, "ferric-chelate reductase activity", GO:0016491, Q6ZNA5, 51.6, 3e-06, 3, 28, 0.30	ref|XP_002264244.1| PREDICTED: hypothetical protein [Vitis vinif...
scaffold1266	scaffold1266, GO:0000293, F, "ferric-chelate reductase activity", GO:0016491, Q6ZNA5, 54.3, 3e-07, 3, 28, 0.30	gb|AFK44756.1| unknown [Medicago truncatula]
CL4192Contig1	CL4192Contig1, GO:0000293, F, "ferric-chelate reductase activity", GO:0016491, Q6ZNA5, 55.8, 7e-08, 3, 28, 0.30	ref|XP_002320550.1| predicted protein [Populus trichocarpa] >gi|...
scaffold1268	scaffold1268, GO:0000293, F, "ferric-chelate reductase activity", GO:0016491, Q6ZNA5, 57.4, 3e-08, 3, 28, 0.30	ref|XP_002273270.1| PREDICTED: hypothetical protein [Vitis vinif...
CL10279Contig1	CL10279Contig1, GO:0000293, F, "ferric-chelate reductase activity", GO:0016491, Q6ZNA5, 57.8, 3e-08, 3, 28, 0.30	ref|XP_002322518.1| predicted protein [Populus trichocarpa] >gi|...
CL8192Contig1	CL8192Contig1, GO:0000293, F, "ferric-chelate reductase activity", GO:0016491, Q8K385, 56.6, 5e-08, 3, 28, 0.30	ref|XP_002262661.2| PREDICTED: uncharacterized protein LOC100253...
C282442	C282442, GO:0000293, F, "ferric-chelate reductase activity", GO:0016491, Q8K385, 58.5, 4e-08, 3, 28, 0.30	ref|XP_002285293.1| PREDICTED: hypothetical protein isoform 1 [V...
scaffold5993	scaffold5993, GO:0000293, F, "ferric-chelate reductase activity", GO:0016491, Q8VY13, 508, 1e-168, 8, 28, 0.80	ref|XP_002321628.1| predicted protein [Populus trichocarpa] >gi|...
CL361Contig1	CL361Contig1, GO:0000293, F, "ferric-chelate reductase activity", GO:0016491, Q8VY13, 631, 0.0, 8, 28, 0.80	ref|XP_002277760.1| PREDICTED: hypothetical protein [Vitis vinif...
scaffold18684	scaffold18684, GO:0000295, F, "adenine nucleotide transmembrane transporter activity", GO:0005215, Q06497, 110, 4e-26, 1, 2, 0.50	ref|XP_002284763.1| PREDICTED: hypothetical protein [Vitis vinif...
CL8833Contig1	CL8833Contig1, GO:0000309, F, "nicotinamide-nucleotide adenylyltransferase activity", GO:0016740, Q9HAN9, 181, 4e-55, 7, 18, 0.70	ref|XP_002268571.2| PREDICTED: nicotinamide mononucleotide adeny...
C248308	C248308, GO:0000318, F, "protein-methionine-R-oxide reductase activity", GO:0016491, Q8IXL7, 39.7, 0.001, 2, 8, 0.25	ref|NP_001237365.1| uncharacterized protein LOC100500650 [Glycin...
CL3407Contig1	CL3407Contig1, GO:0000339, F, "RNA cap binding", GO:0005488, Q68FP5, 167, 2e-46, 2, 23, 0.20	ref|XP_002283742.1| PREDICTED: hypothetical protein [Vitis vinif...
CL7935Contig1	CL7935Contig1, GO:0000339, F, "RNA cap binding", GO:0005488, Q9SIU2, 1105, 0.0, 4, 23, 0.40	ref|XP_003632252.1| PREDICTED: nuclear cap-binding protein subun...
C271306	C271306, GO:0000339, F, "RNA cap binding", GO:0005488, Q9XFD1, 355, 1e-121, 4, 23, 0.40	ref|XP_002276868.1| PREDICTED: hypothetical protein [Vitis vinif...
scaffold26542	scaffold26542, GO:0000339, F, "RNA cap binding", GO:0005488, Q9XFD1, 37.7, 0.024, 1, 23, 0.10	ref|XP_002278543.1| PREDICTED: hypothetical protein [Vitis vinif...
CL3808Contig1	CL3808Contig1, GO:0000384, F, "first spliceosomal transesterification activity", GO:0003824, O59670, 109, 2e-30, 1, 13, 0.10	gb|ACJ83862.1| unknown [Medicago truncatula]
scaffold24578	scaffold24578, GO:0000384, F, "first spliceosomal transesterification activity", GO:0003824, P40565, 124, 6e-33, 1, 13, 0.10	emb|CBI15971.3| unnamed protein product [Vitis vinifera]
scaffold21211	scaffold21211, GO:0000400, F, "four-way junction DNA binding", GO:0005488, P20050, 31.6, 0.077, 1, 16, 0.10	gb|ABR20128.1| asynapsis 1 [Triticum aestivum]
CL10348Contig1	CL10348Contig1, GO:0000404, F, "loop DNA binding", GO:0005488, Q01831, 172, 4e-43, 1, 10, 0.10	ref|XP_002275277.1| PREDICTED: hypothetical protein [Vitis vinif...
scaffold25329	scaffold25329, GO:0000739, F, "DNA strand annealing activity", GO:0005488, O13983, 157, 2e-41, 1, 41, 0.10	ref|XP_002273025.2| PREDICTED: LOW QUALITY PROTEIN: putative ATP...
scaffold22212	scaffold22212, GO:0000739, F, "DNA strand annealing activity", GO:0005488, O13983, 234, 3e-69, 1, 41, 0.10	emb|CBI15349.3| unnamed protein product [Vitis vinifera]
scaffold21265	scaffold21265, GO:0000773, F, "phosphatidyl-N-methylethanolamine N-methyltransferase activity", GO:0016740, P05375, 35.8, 0.027, 1, 4, 0.25	ref|NP_001236085.1| phospholipid N-methyltransferase [Glycine ma...
scaffold26051	scaffold26051, GO:0000774, F, "adenyl-nucleotide exchange factor activity", GO:0030234, O43047, 70.5, 2e-13, 2, 11, 0.20	ref|XP_002267243.1| PREDICTED: hypothetical protein [Vitis vinif...
CL484Contig2	CL484Contig2, GO:0000774, F, "adenyl-nucleotide exchange factor activity", GO:0030234, P38523, 121, 6e-31, 2, 11, 0.20	ref|XP_002531197.1| Protein grpE, putative [Ricinus communis] >g...
CL2795Contig1	CL2795Contig1, GO:0000774, F, "adenyl-nucleotide exchange factor activity", GO:0030234, P38523, 69.3, 6e-13, 2, 11, 0.20	ref|XP_002285824.1| PREDICTED: hypothetical protein [Vitis vinif...
C130826	C130826, GO:0000830, F, "inositol hexakisphosphate 4-kinase activity", GO:0016740, Q06685, 34.3, 0.004, 2, 2, 1.00	ref|NP_001030614.1| phosphoglycerate mutase-like-like protein [A...
CL5698Contig1	CL5698Contig1, GO:0000900, F, "translation repressor activity, nucleic acid binding", GO:0005488, Q9FVC1, 147, 1e-41, 1, 37, 0.10	gb|AFA37963.1| SVP1 [Actinidia deliciosa]
scaffold23197	scaffold23197, GO:0000900, F, "translation repressor activity, nucleic acid binding", GO:0005488, Q9FVC1, 239, 3e-77, 1, 37, 0.10	gb|AFA37970.1| SVP4 [Actinidia chinensis]
scaffold19551	scaffold19551, GO:0000900, F, "translation repressor activity, nucleic acid binding", GO:0005488, Q9FVC1, 281, 4e-94, 1, 37, 0.10	gb|AFA37965.1| SVP3 [Actinidia deliciosa]
CL2490Contig1	CL2490Contig1, GO:0000906, F, "6,7-dimethyl-8-ribityllumazine synthase activity", GO:0016853, O80575, 265, 1e-86, 4, 5, 0.80	emb|CBI24765.3| unnamed protein product [Vitis vinifera]
C187440	C187440, GO:0000977, F, "RNA polymerase II regulatory region sequence-specific DNA binding", GO:0005488, O14813, 31.6, 0.099, 1, 100, 0.10	ref|XP_002526938.1| hypothetical protein RCOM_0530890 [Ricinus c...
scaffold24219	scaffold24219, GO:0000978, F, "RNA polymerase II core promoter proximal region sequence-specific DNA binding", GO:0005488, O14270, 79.7, 4e-15, 4, 157, 0.40	ref|XP_002882518.1| hypothetical protein ARALYDRAFT_478044 [Arab...
CL4803Contig1	CL4803Contig1, GO:0000978, F, "RNA polymerase II core promoter proximal region sequence-specific DNA binding", GO:0005488, Q9HGP0, 37.4, 0.085, 1, 157, 0.10	emb|CBI40402.3| unnamed protein product [Vitis vinifera]
scaffold11674	scaffold11674, GO:0000978, F, "RNA polymerase II core promoter proximal region sequence-specific DNA binding", GO:0005488, Q9P7H9, 38.1, 0.051, 1, 157, 0.10	ref|XP_002270714.2| PREDICTED: uncharacterized protein LOC100258...
C185612	C185612, GO:0000980, F, "RNA polymerase II distal enhancer sequence-specific DNA binding", GO:0005488, P09087, 35.8, 0.003, 1, 55, 0.10	emb|CBI23622.3| unnamed protein product [Vitis vinifera]
scaffold18540	scaffold18540, GO:0000981, F, "sequence-specific DNA binding RNA polymerase II transcription factor activity", GO:0006139, O94569, 36.2, 0.047, 1, 217, 0.10	ref|XP_002516490.1| conserved hypothetical protein [Ricinus comm...
C167974	C167974, GO:0000983, F, "RNA polymerase II core promoter sequence-specific DNA binding transcription factor activity", GO:0006139, Q764M5, 32.0, 0.047, 1, 51, 0.10	emb|CAN72113.1| hypothetical protein VITISV_009996 [Vitis vinifera]
C244096	C244096, GO:0000990, F, "core RNA polymerase binding transcription factor activity", GO:0006139, Q3E7C1, 34.3, 0.020, 1, 10, 0.10	ref|XP_002266482.1| PREDICTED: hypothetical protein [Vitis vinif...
CL3355Contig1	CL3355Contig1, GO:0000991, F, "core RNA polymerase II binding transcription factor activity", GO:0006139, O74948, 121, 7e-34, 1, 43, 0.10	emb|CBI19296.3| unnamed protein product [Vitis vinifera]
scaffold23157	scaffold23157, GO:0000991, F, "core RNA polymerase II binding transcription factor activity", GO:0006139, O94424, 86.7, 1e-18, 2, 43, 0.20	ref|XP_002279990.1| PREDICTED: hypothetical protein [Vitis vinif...
scaffold20933	scaffold20933, GO:0000991, F, "core RNA polymerase II binding transcription factor activity", GO:0006139, O94424, 87.0, 6e-19, 3, 43, 0.30	ref|XP_002274802.1| PREDICTED: hypothetical protein [Vitis vinif...
CL2074Contig1	CL2074Contig1, GO:0000991, F, "core RNA polymerase II binding transcription factor activity", GO:0006139, P79011, 67.4, 6e-12, 1, 43, 0.10	ref|XP_002283557.1| PREDICTED: hypothetical protein [Vitis vinif...
CL6790Contig1	CL6790Contig1, GO:0000991, F, "core RNA polymerase II binding transcription factor activity", GO:0006139, Q06505, 107, 2e-24, 1, 43, 0.10	ref|XP_002276883.2| PREDICTED: protein IWS1 homolog [Vitis vinif...
C279830	C279830, GO:0000991, F, "core RNA polymerase II binding transcription factor activity", GO:0006139, Q9P3W1, 68.6, 1e-11, 1, 43, 0.10	ref|XP_003633196.1| PREDICTED: general transcription factor IIE ...
scaffold27246	scaffold27246, GO:0000991, F, "core RNA polymerase II binding transcription factor activity", GO:0006139, Q9USU9, 77.0, 1e-14, 1, 43, 0.10	ref|XP_002282322.1| PREDICTED: hypothetical protein [Vitis vinif...
CL9742Contig1	CL9742Contig1, GO:0000993, F, "RNA polymerase II core binding", GO:0005488, E1C760, 96.7, 5e-20, 7, 67, 0.70	ref|XP_002264071.2| PREDICTED: uncharacterized protein LOC100250...
scaffold11385	scaffold11385, GO:0000993, F, "RNA polymerase II core binding", GO:0005488, P36053, 79.3, 1e-18, 2, 67, 0.20	emb|CBI30630.3| unnamed protein product [Vitis vinifera]
C252148	C252148, GO:0000993, F, "RNA polymerase II core binding", GO:0005488, P36053, 84.0, 8e-20, 2, 67, 0.20	ref|XP_002316799.1| predicted protein [Populus trichocarpa] >gi|...
CL3898Contig1	CL3898Contig1, GO:0000993, F, "RNA polymerase II core binding", GO:0005488, P39081, 72.8, 3e-12, 3, 67, 0.30	ref|XP_002264786.1| PREDICTED: hypothetical protein [Vitis vinif...
scaffold27289	scaffold27289, GO:0000993, F, "RNA polymerase II core binding", GO:0005488, P39081, 76.3, 2e-13, 1, 67, 0.10	ref|XP_002277320.1| PREDICTED: hypothetical protein [Vitis vinif...
scaffold22697	scaffold22697, GO:0000993, F, "RNA polymerase II core binding", GO:0005488, Q8N7H5, 104, 1e-22, 8, 67, 0.80	ref|XP_002278075.2| PREDICTED: RNA polymerase II-associated fact...
CL2228Contig1	CL2228Contig1, GO:0000993, F, "RNA polymerase II core binding", GO:0005488, Q9CSU0, 106, 1e-24, 2, 67, 0.20	ref|XP_002272891.1| PREDICTED: hypothetical protein [Vitis vinif...
C281182	C281182, GO:0000993, F, "RNA polymerase II core binding", GO:0005488, Q9CSU0, 112, 2e-26, 2, 67, 0.20	ref|XP_002276726.1| PREDICTED: hypothetical protein [Vitis vinif...
CL5577Contig1	CL5577Contig1, GO:0000993, F, "RNA polymerase II core binding", GO:0005488, Q9CSU0, 114, 4e-27, 2, 67, 0.20	ref|XP_002267006.1| PREDICTED: hypothetical protein [Vitis vinif...
CL4965Contig1	CL4965Contig1, GO:0001012, F, "RNA polymerase II regulatory region DNA binding", GO:0005488, P07273, 43.9, 5e-04, 1, 16, 0.10	ref|XP_002530078.1| conserved hypothetical protein [Ricinus comm...
scaffold19526	scaffold19526, GO:0001032, F, "RNA polymerase III type 3 promoter DNA binding", GO:0005488, Q8N122, 914, 0.0, 1, 3, 0.33	ref|XP_003632587.1| PREDICTED: regulatory-associated protein of ...
CL7787Contig1	CL7787Contig1, GO:0001032, F, "RNA polymerase III type 3 promoter DNA binding", GO:0005488, Q9H063, 124, 8e-33, 1, 3, 0.33	ref|XP_002284050.1| PREDICTED: hypothetical protein [Vitis vinif...
scaffold8329	scaffold8329, GO:0001046, F, "core promoter sequence-specific DNA binding", GO:0005488, Q95QD7, 122, 7e-29, 1, 34, 0.10	ref|XP_002282493.2| PREDICTED: uncharacterized protein LOC100261...
CL10452Contig1	CL10452Contig1, GO:0001046, F, "core promoter sequence-specific DNA binding", GO:0005488, Q95QD7, 124, 2e-29, 1, 34, 0.10	ref|XP_002279154.1| PREDICTED: hypothetical protein [Vitis vinif...
scaffold12413	scaffold12413, GO:0001046, F, "core promoter sequence-specific DNA binding", GO:0005488, Q95QD7, 130, 4e-32, 1, 34, 0.10	emb|CBI28048.3| unnamed protein product [Vitis vinifera]
scaffold23154	scaffold23154, GO:0001046, F, "core promoter sequence-specific DNA binding", GO:0005488, Q95QD7, 159, 8e-42, 1, 34, 0.10	emb|CBI20876.3| unnamed protein product [Vitis vinifera]
CL4542Contig1	CL4542Contig1, GO:0001047, F, "core promoter binding", GO:0005488, Q9C518, 166, 3e-46, 1, 74, 0.10	ref|XP_002526804.1| transcription factor, putative [Ricinus comm...
scaffold22700	scaffold22700, GO:0001047, F, "core promoter binding", GO:0005488, Q9C518, 238, 1e-70, 1, 74, 0.10	emb|CAN64544.1| hypothetical protein VITISV_033383 [Vitis vinifera]
CL10068Contig1	CL10068Contig1, GO:0001053, F, "plastid sigma factor activity", GO:0006139, O22056, 558, 0.0, 6, 6, 1.00	ref|XP_002273602.1| PREDICTED: similar to SIGB (SIGMA FACTOR B);...
CL10083Contig1	CL10083Contig1, GO:0001053, F, "plastid sigma factor activity", GO:0006139, Q9ZNX9, 588, 0.0, 6, 6, 1.00	ref|XP_002268709.1| PREDICTED: hypothetical protein [Vitis vinif...
scaffold5376	scaffold5376, GO:0001077, F, "RNA polymerase II core promoter proximal region sequence-specific DNA binding transcription factor activity involved in positive regulation of transcription", GO:0006139, P20105, 43.1, 0.001, 3, 338, 0.30	emb|CBI27487.3| unnamed protein product [Vitis vinifera]
C281442	C281442, GO:0001077, F, "RNA polymerase II core promoter proximal region sequence-specific DNA binding transcription factor activity involved in positive regulation of transcription", GO:0006139, P22810, 38.9, 0.040, 1, 338, 0.10	ref|XP_002267389.1| PREDICTED: hypothetical protein [Vitis vinif...
scaffold23030	scaffold23030, GO:0001077, F, "RNA polymerase II core promoter proximal region sequence-specific DNA binding transcription factor activity involved in positive regulation of transcription", GO:0006139, P61978, 46.6, 8e-05, 1, 338, 0.10	ref|XP_002279071.1| PREDICTED: hypothetical protein isoform 1 [V...
CL3705Contig1	CL3705Contig1, GO:0001077, F, "RNA polymerase II core promoter proximal region sequence-specific DNA binding transcription factor activity involved in positive regulation of transcription", GO:0006139, Q9WTV0, 62.0, 1e-09, 1, 338, 0.10	ref|XP_002262948.1| PREDICTED: hypothetical protein [Vitis vinif...
CL7473Contig1	CL7473Contig1, GO:0001077, F, "RNA polymerase II core promoter proximal region sequence-specific DNA binding transcription factor activity involved in positive regulation of transcription", GO:0006139, Q9WTV0, 72.8, 3e-13, 1, 338, 0.10	ref|XP_002284414.2| PREDICTED: SEC12-like protein 2-like [Vitis ...
CL5058Contig1	CL5058Contig1, GO:0001077, F, "RNA polymerase II core promoter proximal region sequence-specific DNA binding transcription factor activity involved in positive regulation of transcription", GO:0006139, Q9WTV0, 92.0, 2e-19, 1, 338, 0.10	ref|XP_002284414.1| PREDICTED: hypothetical protein [Vitis vinif...
CL3249Contig1	CL3249Contig1, GO:0001078, F, "RNA polymerase II core promoter proximal region sequence-specific DNA binding transcription factor activity involved in negative regulation of transcription", GO:0006139, Q63934, 38.5, 0.012, 2, 156, 0.20	ref|NP_297344.1| hypothetical protein XF0051 [Xylella fastidiosa...
scaffold4092	scaffold4092, GO:0001078, F, "RNA polymerase II core promoter proximal region sequence-specific DNA binding transcription factor activity involved in negative regulation of transcription", GO:0006139, Q8BRN9, 38.9, 0.036, 1, 156, 0.10	emb|CAN65350.1| hypothetical protein VITISV_000640 [Vitis vinifera]
CL7391Contig1	CL7391Contig1, GO:0001078, F, "RNA polymerase II core promoter proximal region sequence-specific DNA binding transcription factor activity involved in negative regulation of transcription", GO:0006139, Q9D1J3, 53.5, 2e-07, 1, 156, 0.10	ref|XP_002276541.1| PREDICTED: hypothetical protein [Vitis vinif...
CL7024Contig1	CL7024Contig1, GO:0001102, F, "RNA polymerase II activating transcription factor binding", GO:0005488, Q12888, 38.1, 0.024, 1, 67, 0.10	emb|CAN68658.1| hypothetical protein VITISV_015697 [Vitis vinifera]
C194798	C194798, GO:0001103, F, "RNA polymerase II repressing transcription factor binding", GO:0005488, O14776, 32.3, 0.073, 1, 53, 0.10	ref|XP_002879780.1| hypothetical protein ARALYDRAFT_482921 [Arab...
CL398Contig1	CL398Contig1, GO:0001103, F, "RNA polymerase II repressing transcription factor binding", GO:0005488, Q9NPF5, 157, 1e-41, 2, 53, 0.20	ref|XP_002320280.1| predicted protein [Populus trichocarpa] >gi|...
scaffold23997	scaffold23997, GO:0001104, F, "RNA polymerase II transcription cofactor activity", GO:0006139, Q10317, 40.4, 0.002, 1, 98, 0.10	ref|XP_002326280.1| predicted protein [Populus trichocarpa] >gi|...
scaffold22318	scaffold22318, GO:0001104, F, "RNA polymerase II transcription cofactor activity", GO:0006139, Q7KTX8, 79.7, 7e-14, 2, 98, 0.20	ref|XP_002283658.2| PREDICTED: uncharacterized protein LOC100263...
scaffold13022	scaffold13022, GO:0001104, F, "RNA polymerase II transcription cofactor activity", GO:0006139, Q9GYU7, 73.9, 6e-16, 2, 98, 0.20	emb|CBI34587.3| unnamed protein product [Vitis vinifera]
scaffold25128	scaffold25128, GO:0001104, F, "RNA polymerase II transcription cofactor activity", GO:0006139, Q9VNG0, 36.6, 0.092, 2, 98, 0.20	ref|XP_002274655.1| PREDICTED: hypothetical protein [Vitis vinif...
scaffold19604	scaffold19604, GO:0001104, F, "RNA polymerase II transcription cofactor activity", GO:0006139, Q9VW47, 57.8, 3e-07, 3, 98, 0.30	ref|XP_002274479.2| PREDICTED: uncharacterized protein LOC100263...
scaffold14234	scaffold14234, GO:0001104, F, "RNA polymerase II transcription cofactor activity", GO:0006139, Q9VW47, 59.7, 2e-08, 3, 98, 0.30	ref|XP_002511863.1| CRP, putative [Ricinus communis] >gi|2235490...
C283130	C283130, GO:0001105, F, "RNA polymerase II transcription coactivator activity", GO:0006139, P70475, 49.3, 7e-05, 1, 86, 0.10	ref|XP_002275750.1| PREDICTED: hypothetical protein [Vitis vinif...
C264504	C264504, GO:0001105, F, "RNA polymerase II transcription coactivator activity", GO:0006139, Q91WL8, 198, 2e-59, 1, 86, 0.10	emb|CAN65620.1| hypothetical protein VITISV_040852 [Vitis vinife...
CL7193Contig1	CL7193Contig1, GO:0001105, F, "RNA polymerase II transcription coactivator activity", GO:0006139, Q91WL8, 205, 7e-62, 1, 86, 0.10	ref|XP_002270104.1| PREDICTED: hypothetical protein [Vitis vinif...
C208372	C208372, GO:0001105, F, "RNA polymerase II transcription coactivator activity", GO:0006139, Q91WL8, 56.2, 5e-10, 1, 86, 0.10	ref|XP_002272242.1| PREDICTED: hypothetical protein [Vitis vinif...
CL1703Contig1	CL1703Contig1, GO:0001105, F, "RNA polymerase II transcription coactivator activity", GO:0006139, Q9V9W8, 41.2, 8e-04, 1, 86, 0.10	gb|ACV60357.1| putative proline-rich cell wall protein [Camellia...
CL5567Contig1	CL5567Contig1, GO:0001141, F, "bacterial-type RNA polymerase core promoter proximal region sequence-specific DNA binding transcription factor activity involved in negative regulation of transcription", GO:0006139, P00957, 687, 0.0, 1, 2, 0.50	ref|XP_002278951.1| PREDICTED: hypothetical protein [Vitis vinif...
C269044	C269044, GO:0001152, F, "RNA polymerase III type 1 promoter sequence-specific DNA binding TFIIIC recruiting transcription factor activity", GO:0006139, P39933, 40.8, 0.003, 1, 1, 1.00	ref|XP_002270554.1| PREDICTED: hypothetical protein [Vitis vinif...
C282508	C282508, GO:0001156, F, "TFIIIC-class transcription factor binding", GO:0005488, P46678, 62.0, 4e-09, 1, 5, 0.20	ref|XP_003631592.1| PREDICTED: uncharacterized protein LOC100854...
scaffold1840	scaffold1840, GO:0001165, F, "RNA polymerase I upstream control element sequence-specific DNA binding", GO:0005488, Q08747, 47.4, 7e-06, 1, 2, 0.50	emb|CBI22492.3| unnamed protein product [Vitis vinifera]
CL3952Contig1	CL3952Contig1, GO:0001165, F, "RNA polymerase I upstream control element sequence-specific DNA binding", GO:0005488, Q08747, 58.5, 6e-10, 1, 2, 0.50	gb|AFK40800.1| unknown [Medicago truncatula]
CL9700Contig1	CL9700Contig1, GO:0001165, F, "RNA polymerase I upstream control element sequence-specific DNA binding", GO:0005488, Q08747, 77.4, 3e-16, 1, 2, 0.50	ref|XP_002278125.1| PREDICTED: hypothetical protein [Vitis vinif...
scaffold25795	scaffold25795, GO:0001187, F, "RNA polymerase I CORE element sequence-specific DNA binding transcription factor recruiting transcription factor activity", NA, Q5XVF0, 398, 1e-129, 2, 17, 0.20	ref|XP_002269865.1| PREDICTED: hypothetical protein [Vitis vinif...
scaffold13775	scaffold13775, GO:0001530, F, "lipopolysaccharide binding", GO:0005488, P17213, 117, 2e-27, 6, 32, 0.60	ref|XP_002272020.1| PREDICTED: hypothetical protein [Vitis vinif...
scaffold16044	scaffold16044, GO:0001530, F, "lipopolysaccharide binding", GO:0005488, P99026, 77.0, 6e-17, 1, 32, 0.10	gb|ADW66147.1| proteasome subunit beta type-4 [Solanum nigrum]
scaffold6808	scaffold6808, GO:0001540, F, "beta-amyloid binding", GO:0005488, Q3TCV3, 35.0, 0.087, 1, 67, 0.10	dbj|BAF98597.1| CM0545.360.nc [Lotus japonicus]
scaffold8201	scaffold8201, GO:0001540, F, "beta-amyloid binding", GO:0005488, Q8BUY8, 36.6, 0.038, 1, 67, 0.10	gb|AAX82337.1| ORF28R [Orange-spotted grouper iridovirus]
CL1025Contig1	CL1025Contig1, GO:0001566, F, "non-kinase phorbol ester receptor activity", GO:0004871, Q8K0T7, 62.4, 5e-09, 2, 7, 0.29	emb|CAN63720.1| hypothetical protein VITISV_009775 [Vitis vinifera]
scaffold7313	scaffold7313, GO:0001653, F, "peptide receptor activity", GO:0005488, P55034, 367, 1e-122, 1, 23, 0.10	ref|XP_002264558.1| PREDICTED: hypothetical protein [Vitis vinif...
scaffold3187	scaffold3187, GO:0001653, F, "peptide receptor activity", GO:0005488, Q9FN37, 287, 6e-81, 2, 23, 0.20	ref|XP_002269453.1| PREDICTED: hypothetical protein [Vitis vinif...
CL7069Contig1	CL7069Contig1, GO:0001653, F, "peptide receptor activity", GO:0005488, Q9FN37, 97.8, 2e-21, 3, 23, 0.30	ref|XP_002528241.1| Phytosulfokine receptor precursor, putative ...
scaffold19407	scaffold19407, GO:0001671, F, "ATPase activator activity", GO:0030234, P25491, 67.4, 4e-13, 1, 30, 0.10	ref|XP_002277590.2| PREDICTED: chaperone protein dnaJ 11, chloro...
scaffold21641	scaffold21641, GO:0001671, F, "ATPase activator activity", GO:0030234, P35191, 82.4, 2e-16, 2, 30, 0.20	ref|XP_002265115.2| PREDICTED: dnaJ homolog subfamily C member 2...
scaffold23630	scaffold23630, GO:0001671, F, "ATPase activator activity", GO:0030234, P48353, 49.3, 5e-06, 1, 30, 0.10	ref|XP_002323946.1| predicted protein [Populus trichocarpa] >gi|...
CL6158Contig1	CL6158Contig1, GO:0001671, F, "ATPase activator activity", GO:0030234, P48353, 55.5, 4e-08, 1, 30, 0.10	ref|XP_002263945.1| PREDICTED: hypothetical protein [Vitis vinif...
CL72Contig6	CL72Contig6, GO:0001671, F, "ATPase activator activity", GO:0030234, P48353, 60.5, 1e-09, 1, 30, 0.10	ref|XP_002267868.1| PREDICTED: hypothetical protein [Vitis vinif...
CL4584Contig1	CL4584Contig1, GO:0001671, F, "ATPase activator activity", GO:0030234, P48353, 66.6, 1e-11, 1, 30, 0.10	ref|XP_002269946.1| PREDICTED: hypothetical protein [Vitis vinif...
scaffold25501	scaffold25501, GO:0001671, F, "ATPase activator activity", GO:0030234, P48353, 72.0, 6e-14, 2, 30, 0.20	ref|XP_002276836.2| PREDICTED: uncharacterized protein LOC100260...
scaffold15258	scaffold15258, GO:0001671, F, "ATPase activator activity", GO:0030234, P53863, 70.5, 3e-13, 3, 30, 0.30	ref|XP_002328862.1| predicted protein [Populus trichocarpa] >gi|...
CL7711Contig1	CL7711Contig1, GO:0001671, F, "ATPase activator activity", GO:0030234, Q8BK64, 153, 4e-42, 5, 30, 0.50	ref|XP_002280154.1| PREDICTED: hypothetical protein isoform 1 [V...
scaffold18637	scaffold18637, GO:0001671, F, "ATPase activator activity", GO:0030234, Q9VTJ8, 85.1, 3e-20, 4, 30, 0.40	gb|AFK46576.1| unknown [Medicago truncatula]
C242008	C242008, GO:0001671, F, "ATPase activator activity", GO:0030234, Q9VTJ8, 86.7, 1e-21, 4, 30, 0.40	ref|XP_002277365.1| PREDICTED: hypothetical protein [Vitis vinif...
C252480	C252480, GO:0001671, F, "ATPase activator activity", GO:0030234, Q9VTJ8, 87.0, 3e-21, 4, 30, 0.40	ref|XP_002279532.1| PREDICTED: hypothetical protein [Vitis vinif...
CL5497Contig1	CL5497Contig1, GO:0001734, F, "mRNA (N6-adenosine)-methyltransferase activity", GO:0016740, Q09800, 76.3, 1e-16, 1, 2, 0.50	ref|XP_002281794.1| PREDICTED: hypothetical protein [Vitis vinif...
scaffold15915	scaffold15915, GO:0001735, F, "prenylcysteine oxidase activity", GO:0016491, P57681, 129, 7e-35, 2, 6, 0.33	emb|CBI21601.3| unnamed protein product [Vitis vinifera]
CL1723Contig1	CL1723Contig1, GO:0001735, F, "prenylcysteine oxidase activity", GO:0016491, P57681, 533, 0.0, 3, 6, 0.50	ref|XP_002275222.1| PREDICTED: hypothetical protein [Vitis vinif...
C262440	C262440, GO:0001872, F, "(1->3)-beta-D-glucan binding", GO:0005488, Q93V72, 40.8, 0.001, 1, 12, 0.10	ref|XP_002531954.1| lipid binding protein, putative [Ricinus com...
CL3854Contig1	CL3854Contig1, GO:0001872, F, "(1->3)-beta-D-glucan binding", GO:0005488, Q9FNQ2, 107, 6e-28, 4, 12, 0.40	ref|XP_002518089.1| hydrolase, hydrolyzing O-glycosyl compounds,...
CL9882Contig1	CL9882Contig1, GO:0001872, F, "(1->3)-beta-D-glucan binding", GO:0005488, Q9FNQ2, 94.4, 1e-21, 4, 12, 0.40	gb|AFK38186.1| unknown [Medicago truncatula]
C262194	C262194, GO:0001872, F, "(1->3)-beta-D-glucan binding", GO:0005488, Q9M2K6, 172, 1e-52, 4, 12, 0.40	ref|XP_002279275.1| PREDICTED: hypothetical protein [Vitis vinif...
scaffold18320	scaffold18320, GO:0001872, F, "(1->3)-beta-D-glucan binding", GO:0005488, Q9M2K6, 85.5, 1e-19, 4, 12, 0.40	ref|XP_002283721.1| PREDICTED: hypothetical protein [Vitis vinif...
C243486	C243486, GO:0001872, F, "(1->3)-beta-D-glucan binding", GO:0005488, Q9M2K6, 85.5, 2e-20, 4, 12, 0.40	ref|XP_002307902.1| predicted protein [Populus trichocarpa] >gi|...
C280596	C280596, GO:0001872, F, "(1->3)-beta-D-glucan binding", GO:0005488, Q9M2K6, 88.2, 1e-19, 4, 12, 0.40	ref|XP_002276666.1| PREDICTED: hypothetical protein [Vitis vinif...
C234804	C234804, GO:0001872, F, "(1->3)-beta-D-glucan binding", GO:0005488, Q9M2K6, 88.6, 4e-22, 4, 12, 0.40	ref|XP_002321180.1| predicted protein [Populus trichocarpa] >gi|...
scaffold13944	scaffold13944, GO:0001872, F, "(1->3)-beta-D-glucan binding", GO:0005488, Q9M2K6, 90.9, 7e-21, 4, 12, 0.40	ref|XP_002519744.1| hydrolase, hydrolyzing O-glycosyl compounds,...
C234906	C234906, GO:0001872, F, "(1->3)-beta-D-glucan binding", GO:0005488, Q9SD84, 106, 6e-29, 4, 12, 0.40	ref|XP_002516415.1| conserved hypothetical protein [Ricinus comm...
scaffold7112	scaffold7112, GO:0001872, F, "(1->3)-beta-D-glucan binding", GO:0005488, Q9SD84, 118, 1e-31, 4, 12, 0.40	ref|XP_002267413.2| PREDICTED: glucan endo-1,3-beta-glucosidase-...
C267656	C267656, GO:0001872, F, "(1->3)-beta-D-glucan binding", GO:0005488, Q9SD84, 120, 6e-32, 4, 12, 0.40	emb|CAN73948.1| hypothetical protein VITISV_027381 [Vitis vinifera]
CL3326Contig1	CL3326Contig1, GO:0001872, F, "(1->3)-beta-D-glucan binding", GO:0005488, Q9SD84, 155, 1e-46, 4, 12, 0.40	ref|XP_002284112.1| PREDICTED: hypothetical protein [Vitis vinif...
CL8355Contig1	CL8355Contig1, GO:0001872, F, "(1->3)-beta-D-glucan binding", GO:0005488, Q9SD84, 75.1, 3e-16, 3, 12, 0.30	ref|XP_002285661.1| PREDICTED: hypothetical protein [Vitis vinif...
scaffold22446	scaffold22446, GO:0001872, F, "(1->3)-beta-D-glucan binding", GO:0005488, Q9SD84, 92.8, 3e-21, 3, 12, 0.30	ref|XP_002279597.1| PREDICTED: hypothetical protein [Vitis vinif...
C266524	C266524, GO:0001884, F, "pyrimidine nucleoside binding", GO:0005488, P0ABF6, 135, 2e-36, 1, 1, 1.00	ref|XP_002282373.1| PREDICTED: hypothetical protein [Vitis vinif...
CL5728Contig1	CL5728Contig1, GO:0001948, F, "glycoprotein binding", GO:0005488, O35824, 302, 7e-97, 1, 90, 0.10	ref|XP_002310999.1| predicted protein [Populus trichocarpa] >gi|...
CL6609Contig1	CL6609Contig1, GO:0001948, F, "glycoprotein binding", GO:0005488, O35824, 348, 1e-115, 1, 90, 0.10	emb|CBI16632.3| unnamed protein product [Vitis vinifera]
CL3655Contig1	CL3655Contig1, GO:0001948, F, "glycoprotein binding", GO:0005488, O35824, 375, 1e-126, 1, 90, 0.10	gb|ACN39991.1| unknown [Picea sitchensis]
C222574	C222574, GO:0001948, F, "glycoprotein binding", GO:0005488, O35824, 40.0, 4e-04, 1, 90, 0.10	gb|AAB36543.1| DnaJ-like protein [Phaseolus vulgaris]
CL1130Contig2	CL1130Contig2, GO:0001948, F, "glycoprotein binding", GO:0005488, O35824, 67.0, 5e-12, 1, 90, 0.10	ref|XP_002265844.2| PREDICTED: chaperone protein dnaJ 11, chloro...
C270846	C270846, GO:0001948, F, "glycoprotein binding", GO:0005488, Q3MHX6, 103, 4e-23, 9, 90, 0.90	ref|XP_002262947.2| PREDICTED: protein OS-9-like [Vitis vinifera]
C107264	C107264, GO:0001972, F, "retinoic acid binding", GO:0005488, O43174, 41.6, 8e-06, 1, 31, 0.10	ref|XP_002326846.1| cytochrome P450 [Populus trichocarpa] >gi|22...
CL4531Contig1	CL4531Contig1, GO:0001972, F, "retinoic acid binding", GO:0005488, Q6V0L0, 77.0, 4e-16, 3, 31, 0.30	ref|XP_002522937.1| cytochrome P450, putative [Ricinus communis]...
CL1272Contig1	CL1272Contig1, GO:0001972, F, "retinoic acid binding", GO:0005488, Q9JI61, 33.5, 0.069, 1, 31, 0.10	ref|XP_002270504.1| PREDICTED: hypothetical protein [Vitis vinif...
CL6601Contig1	CL6601Contig1, GO:0002020, F, "protease binding", GO:0005488, Q56WK6, 387, 1e-126, 2, 93, 0.20	ref|XP_002521798.1| Patellin-5, putative [Ricinus communis] >gi|...
scaffold27069	scaffold27069, GO:0002020, F, "protease binding", GO:0005488, Q56ZI2, 209, 1e-59, 2, 93, 0.20	ref|XP_002273072.1| PREDICTED: hypothetical protein [Vitis vinif...
scaffold25847	scaffold25847, GO:0002020, F, "protease binding", GO:0005488, Q56ZI2, 251, 5e-75, 2, 93, 0.20	gb|ADZ24716.1| Sec14-like protein [Solanum pennellii]
CL2954Contig1	CL2954Contig1, GO:0002020, F, "protease binding", GO:0005488, Q56ZI2, 266, 2e-80, 2, 93, 0.20	ref|XP_002264479.1| PREDICTED: hypothetical protein [Vitis vinif...
scaffold25268	scaffold25268, GO:0002020, F, "protease binding", GO:0005488, Q56ZI2, 285, 2e-87, 2, 93, 0.20	emb|CBI31068.3| unnamed protein product [Vitis vinifera]
scaffold21004	scaffold21004, GO:0002020, F, "protease binding", GO:0005488, Q56ZI2, 381, 1e-122, 2, 93, 0.20	ref|XP_002521801.1| Patellin-3, putative [Ricinus communis] >gi|...
C265898	C265898, GO:0002161, F, "aminoacyl-tRNA editing activity", GO:0003824, Q46AR9, 69.7, 4e-13, 7, 15, 0.70	ref|XP_002273600.1| PREDICTED: hypothetical protein [Vitis vinif...
scaffold24771	scaffold24771, GO:0003676, F, "nucleic acid binding", GO:0005488, Q0VCA5, 247, 3e-74, 6, 48, 0.60	emb|CBI32143.3| unnamed protein product [Vitis vinifera]
scaffold25562	scaffold25562, GO:0003676, F, "nucleic acid binding", GO:0005488, Q0VCA5, 259, 1e-77, 6, 48, 0.60	ref|XP_002278629.1| PREDICTED: hypothetical protein [Vitis vinif...
CL3322Contig1	CL3322Contig1, GO:0003676, F, "nucleic acid binding", GO:0005488, Q8WVK2, 59.7, 2e-10, 1, 48, 0.10	gb|AFK36285.1| unknown [Medicago truncatula]
C282460	C282460, GO:0003676, F, "nucleic acid binding", GO:0005488, Q9UKV3, 98.6, 3e-20, 1, 48, 0.10	ref|XP_002276745.2| PREDICTED: uncharacterized protein LOC100252...
scaffold22925	scaffold22925, GO:0003676, F, "nucleic acid binding", GO:0005488, Q9W1R5, 48.9, 4e-05, 1, 48, 0.10	ref|XP_002524062.1| conserved hypothetical protein [Ricinus comm...
scaffold2057	scaffold2057, GO:0003676, F, "nucleic acid binding", GO:0005488, Q9W1R5, 50.1, 4e-05, 1, 48, 0.10	emb|CBI32086.3| unnamed protein product [Vitis vinifera]
CL5832Contig1	CL5832Contig1, GO:0003677, F, "DNA binding", GO:0005488, A1Z9E2, 123, 4e-28, 1, 3171, 0.10	emb|CAN68781.1| hypothetical protein VITISV_018991 [Vitis vinifera]
scaffold16548	scaffold16548, GO:0003677, F, "DNA binding", GO:0005488, A1Z9E2, 128, 8e-30, 1, 3171, 0.10	ref|XP_002517089.1| tso1, putative [Ricinus communis] >gi|223543...
scaffold6237	scaffold6237, GO:0003677, F, "DNA binding", GO:0005488, O00910, 47.0, 1e-04, 7, 3171, 0.70	emb|CBI20091.3| unnamed protein product [Vitis vinifera]
scaffold10629	scaffold10629, GO:0003677, F, "DNA binding", GO:0005488, O14308, 80.5, 1e-19, 1, 3171, 0.10	ref|XP_002278881.1| PREDICTED: hypothetical protein [Vitis vinif...
CL7784Contig1	CL7784Contig1, GO:0003677, F, "DNA binding", GO:0005488, O14686, 37.7, 0.023, 1, 3171, 0.10	ref|XP_002529976.1| conserved hypothetical protein [Ricinus comm...
scaffold22849	scaffold22849, GO:0003677, F, "DNA binding", GO:0005488, O14686, 62.0, 4e-09, 1, 3171, 0.10	ref|XP_002329534.1| predicted protein [Populus trichocarpa] >gi|...
scaffold22655	scaffold22655, GO:0003677, F, "DNA binding", GO:0005488, O14686, 74.3, 8e-13, 2, 3171, 0.20	emb|CBI18955.3| unnamed protein product [Vitis vinifera]
scaffold11415	scaffold11415, GO:0003677, F, "DNA binding", GO:0005488, O15315, 201, 5e-59, 3, 3171, 0.30	ref|XP_002281874.1| PREDICTED: hypothetical protein [Vitis vinif...
scaffold2595	scaffold2595, GO:0003677, F, "DNA binding", GO:0005488, O23116, 492, 1e-165, 2, 3171, 0.20	gb|ACJ70676.1| EIN3-like protein EIL3 [Actinidia deliciosa]
CL1393Contig1	CL1393Contig1, GO:0003677, F, "DNA binding", GO:0005488, O23813, 38.1, 0.052, 1, 3171, 0.10	ref|XP_002519004.1| conserved hypothetical protein [Ricinus comm...
CL1617Contig1	CL1617Contig1, GO:0003677, F, "DNA binding", GO:0005488, O24606, 601, 0.0, 2, 3171, 0.20	ref|XP_002276380.1| PREDICTED: hypothetical protein [Vitis vinif...
CL5205Contig1	CL5205Contig1, GO:0003677, F, "DNA binding", GO:0005488, O24606, 716, 0.0, 2, 3171, 0.20	gb|ACJ70675.1| EIN3-like protein EIL2 [Actinidia deliciosa]
scaffold17129	scaffold17129, GO:0003677, F, "DNA binding", GO:0005488, O24646, 162, 4e-50, 3, 3171, 0.30	gb|ADX23549.1| bZIP2 [Cucumis melo]
CL7921Contig1	CL7921Contig1, GO:0003677, F, "DNA binding", GO:0005488, O24646, 55.1, 4e-08, 4, 3171, 0.40	ref|XP_002277884.2| PREDICTED: uncharacterized protein LOC100248...
CL1033Contig2	CL1033Contig2, GO:0003677, F, "DNA binding", GO:0005488, O35473, 46.6, 7e-06, 2, 3171, 0.20	ref|XP_002285540.1| PREDICTED: hypothetical protein [Vitis vinif...
C112210	C112210, GO:0003677, F, "DNA binding", GO:0005488, O43593, 30.8, 0.056, 1, 3171, 0.10	ref|XP_002865521.1| hypothetical protein ARALYDRAFT_331156 [Arab...
CL7855Contig1	CL7855Contig1, GO:0003677, F, "DNA binding", GO:0005488, O48772, 313, 1e-100, 3, 3171, 0.30	ref|XP_002275775.1| PREDICTED: hypothetical protein [Vitis vinif...
scaffold18160	scaffold18160, GO:0003677, F, "DNA binding", GO:0005488, O48772, 45.4, 2e-05, 3, 3171, 0.30	emb|CBI39646.3| unnamed protein product [Vitis vinifera]
CL4892Contig1	CL4892Contig1, GO:0003677, F, "DNA binding", GO:0005488, O49596, 137, 9e-40, 5, 3171, 0.50	sp|P40619.1|HMGL_IPONI RecName: Full=HMG1/2-like protein
CL2456Contig1	CL2456Contig1, GO:0003677, F, "DNA binding", GO:0005488, O49596, 159, 1e-49, 6, 3171, 0.60	ref|XP_002280084.2| PREDICTED: high mobility group B2 protein-li...
scaffold23951	scaffold23951, GO:0003677, F, "DNA binding", GO:0005488, O49596, 70.5, 2e-14, 5, 3171, 0.50	ref|XP_002524182.1| DNA-binding protein MNB1B, putative [Ricinus...
C248206	C248206, GO:0003677, F, "DNA binding", GO:0005488, O49596, 82.0, 2e-19, 6, 3171, 0.60	ref|XP_002275908.1| PREDICTED: hypothetical protein [Vitis vinif...
CL837Contig2	CL837Contig2, GO:0003677, F, "DNA binding", GO:0005488, O49596, 87.4, 1e-20, 4, 3171, 0.40	ref|XP_002279947.1| PREDICTED: hypothetical protein [Vitis vinif...
CL3107Contig1	CL3107Contig1, GO:0003677, F, "DNA binding", GO:0005488, O54946, 47.4, 4e-05, 1, 3171, 0.10	ref|XP_002282776.1| PREDICTED: hypothetical protein [Vitis vinif...
scaffold27012	scaffold27012, GO:0003677, F, "DNA binding", GO:0005488, O60318, 107, 1e-23, 1, 3171, 0.10	ref|XP_003634889.1| PREDICTED: SAC3 family protein 1-like [Vitis...
CL5919Contig1	CL5919Contig1, GO:0003677, F, "DNA binding", GO:0005488, O60318, 166, 1e-40, 1, 3171, 0.10	ref|XP_002277304.1| PREDICTED: hypothetical protein [Vitis vinif...
C188704	C188704, GO:0003677, F, "DNA binding", GO:0005488, O60563, 32.0, 0.081, 1, 3171, 0.10	ref|XP_002283146.2| PREDICTED: uncharacterized protein LOC100252...
scaffold9219	scaffold9219, GO:0003677, F, "DNA binding", GO:0005488, O60828, 82.8, 7e-17, 1, 3171, 0.10	emb|CBI32844.3| unnamed protein product [Vitis vinifera]
CL6237Contig1	CL6237Contig1, GO:0003677, F, "DNA binding", GO:0005488, O60870, 331, 1e-108, 2, 3171, 0.20	ref|XP_002275968.1| PREDICTED: hypothetical protein [Vitis vinif...
scaffold19657	scaffold19657, GO:0003677, F, "DNA binding", GO:0005488, O75717, 276, 4e-77, 1, 3171, 0.10	ref|XP_002273412.2| PREDICTED: LOW QUALITY PROTEIN: WD repeat an...
C260686	C260686, GO:0003677, F, "DNA binding", GO:0005488, O75771, 139, 2e-38, 4, 3171, 0.40	emb|CBI16200.3| unnamed protein product [Vitis vinifera]
CL2256Contig1	CL2256Contig1, GO:0003677, F, "DNA binding", GO:0005488, O80931, 457, 1e-158, 3, 3171, 0.30	ref|XP_002266427.1| PREDICTED: hypothetical protein [Vitis vinif...
CL4393Contig1	CL4393Contig1, GO:0003677, F, "DNA binding", GO:0005488, O81242, 289, 1e-93, 1, 3171, 0.10	ref|XP_002281960.1| PREDICTED: hypothetical protein [Vitis vinif...
C276332	C276332, GO:0003677, F, "DNA binding", GO:0005488, O81821, 210, 4e-61, 3, 3171, 0.30	ref|XP_003631170.1| PREDICTED: LOW QUALITY PROTEIN: heat stress ...
C278650	C278650, GO:0003677, F, "DNA binding", GO:0005488, O81821, 219, 5e-64, 3, 3171, 0.30	ref|XP_002278037.1| PREDICTED: hypothetical protein [Vitis vinif...
CL5219Contig1	CL5219Contig1, GO:0003677, F, "DNA binding", GO:0005488, O81821, 347, 1e-112, 3, 3171, 0.30	ref|XP_002273949.1| PREDICTED: hypothetical protein [Vitis vinif...
scaffold1671	scaffold1671, GO:0003677, F, "DNA binding", GO:0005488, O82307, 194, 2e-58, 1, 3171, 0.10	ref|XP_002328049.1| predicted protein [Populus trichocarpa] >gi|...
scaffold25156	scaffold25156, GO:0003677, F, "DNA binding", GO:0005488, O82307, 283, 9e-92, 1, 3171, 0.10	emb|CAN83255.1| hypothetical protein VITISV_036981 [Vitis vinifera]
scaffold24142	scaffold24142, GO:0003677, F, "DNA binding", GO:0005488, O82307, 296, 2e-97, 1, 3171, 0.10	ref|XP_002275926.1| PREDICTED: hypothetical protein [Vitis vinif...
scaffold12582	scaffold12582, GO:0003677, F, "DNA binding", GO:0005488, O82802, 1118, 0.0, 5, 3171, 0.50	ref|XP_002285398.1| PREDICTED: hypothetical protein [Vitis vinif...
scaffold14230	scaffold14230, GO:0003677, F, "DNA binding", GO:0005488, O94311, 50.1, 1e-06, 1, 3171, 0.10	ref|XP_002280767.1| PREDICTED: hypothetical protein [Vitis vinif...
C273502	C273502, GO:0003677, F, "DNA binding", GO:0005488, O95159, 100, 5e-23, 1, 3171, 0.10	ref|XP_002264651.1| PREDICTED: hypothetical protein [Vitis vinif...
scaffold18429	scaffold18429, GO:0003677, F, "DNA binding", GO:0005488, O95619, 124, 5e-33, 2, 3171, 0.20	ref|XP_002275472.1| PREDICTED: hypothetical protein [Vitis vinif...
scaffold25552	scaffold25552, GO:0003677, F, "DNA binding", GO:0005488, O95985, 892, 0.0, 2, 3171, 0.20	ref|XP_002264970.2| PREDICTED: DNA topoisomerase 3-beta-1-like [...
CL6777Contig1	CL6777Contig1, GO:0003677, F, "DNA binding", GO:0005488, O97159, 43.5, 0.004, 2, 3171, 0.20	emb|CBI20204.3| unnamed protein product [Vitis vinifera]
CL5425Contig1	CL5425Contig1, GO:0003677, F, "DNA binding", GO:0005488, O97159, 67.4, 3e-10, 3, 3171, 0.30	ref|XP_002273105.1| PREDICTED: hypothetical protein [Vitis vinif...
scaffold27547	scaffold27547, GO:0003677, F, "DNA binding", GO:0005488, O97159, 70.1, 2e-11, 3, 3171, 0.30	ref|XP_002516316.1| hypothetical protein RCOM_1188780 [Ricinus c...
C275112	C275112, GO:0003677, F, "DNA binding", GO:0005488, P00582, 140, 8e-35, 2, 3171, 0.20	ref|XP_002275974.2| PREDICTED: DNA polymerase I-like [Vitis vini...
scaffold21490	scaffold21490, GO:0003677, F, "DNA binding", GO:0005488, P00582, 158, 1e-38, 1, 3171, 0.10	emb|CBI20165.3| unnamed protein product [Vitis vinifera]
CL1749Contig2	CL1749Contig2, GO:0003677, F, "DNA binding", GO:0005488, P00582, 80.9, 2e-15, 1, 3171, 0.10	ref|XP_002267236.1| PREDICTED: hypothetical protein [Vitis vinif...
scaffold18095	scaffold18095, GO:0003677, F, "DNA binding", GO:0005488, P05511, 84.3, 5e-16, 1, 3171, 0.10	ref|XP_002269047.1| PREDICTED: hypothetical protein [Vitis vinif...
scaffold21343	scaffold21343, GO:0003677, F, "DNA binding", GO:0005488, P05511, 96.7, 1e-19, 1, 3171, 0.10	ref|YP_006460156.1| maturase (mitochondrion) [Mimulus guttatus] ...
scaffold21344	scaffold21344, GO:0003677, F, "DNA binding", GO:0005488, P05511, 96.7, 1e-19, 1, 3171, 0.10	pir||D38490 maturase-related protein (nad1 intron) - evening pri...
scaffold14562	scaffold14562, GO:0003677, F, "DNA binding", GO:0005488, P06876, 130, 2e-32, 3, 3171, 0.30	ref|XP_002269342.2| PREDICTED: uncharacterized protein LOC100253...
scaffold19430	scaffold19430, GO:0003677, F, "DNA binding", GO:0005488, P06876, 138, 2e-38, 2, 3171, 0.20	gb|AAG08961.1|AF122053_1 tuber-specific and sucrose-responsive e...
C271552	C271552, GO:0003677, F, "DNA binding", GO:0005488, P06876, 138, 5e-35, 2, 3171, 0.20	ref|XP_002283347.1| PREDICTED: hypothetical protein [Vitis vinif...
C266194	C266194, GO:0003677, F, "DNA binding", GO:0005488, P06876, 139, 8e-36, 2, 3171, 0.20	ref|XP_002285015.1| PREDICTED: hypothetical protein [Vitis vinif...
CL4846Contig1	CL4846Contig1, GO:0003677, F, "DNA binding", GO:0005488, P06876, 140, 6e-35, 3, 3171, 0.30	ref|XP_002276375.1| PREDICTED: hypothetical protein [Vitis vinif...
scaffold24998	scaffold24998, GO:0003677, F, "DNA binding", GO:0005488, P06876, 167, 3e-47, 3, 3171, 0.30	ref|XP_002279033.1| PREDICTED: hypothetical protein [Vitis vinif...
scaffold12603	scaffold12603, GO:0003677, F, "DNA binding", GO:0005488, P06876, 63.2, 7e-11, 2, 3171, 0.20	ref|XP_002278632.1| PREDICTED: hypothetical protein [Vitis vinif...
scaffold24454	scaffold24454, GO:0003677, F, "DNA binding", GO:0005488, P06876, 99.8, 6e-23, 2, 3171, 0.20	ref|XP_002269342.1| PREDICTED: hypothetical protein [Vitis vinif...
CL3988Contig1	CL3988Contig1, GO:0003677, F, "DNA binding", GO:0005488, P09588, 132, 7e-39, 2, 3171, 0.20	gb|AEC10950.1| histone H2A [Camellia sinensis]
C258650	C258650, GO:0003677, F, "DNA binding", GO:0005488, P0A8B5, 52.8, 2e-08, 1, 3171, 0.10	ref|XP_002277907.1| PREDICTED: hypothetical protein [Vitis vinif...
scaffold21978	scaffold21978, GO:0003677, F, "DNA binding", GO:0005488, P0A9Q5, 113, 3e-28, 1, 3171, 0.10	gb|ACS14664.1| acetyl-CoA carboxylase carboxyltransferase beta s...
CL5110Contig1	CL5110Contig1, GO:0003677, F, "DNA binding", GO:0005488, P10180, 37.0, 0.059, 1, 3171, 0.10	ref|XP_002527519.1| conserved hypothetical protein [Ricinus comm...
CL3889Contig1	CL3889Contig1, GO:0003677, F, "DNA binding", GO:0005488, P13864, 38.9, 0.049, 1, 3171, 0.10	ref|XP_002279093.1| PREDICTED: hypothetical protein [Vitis vinif...
CL8250Contig1	CL8250Contig1, GO:0003677, F, "DNA binding", GO:0005488, P23792, 35.8, 0.072, 1, 3171, 0.10	emb|CAN70691.1| hypothetical protein VITISV_007578 [Vitis vinifera]
CL1Contig18	CL1Contig18, GO:0003677, F, "DNA binding", GO:0005488, P25696, 41.6, 4e-04, 1, 3171, 0.10	gb|AAF99829.1|AC008046_1 Hypothetical protein [Arabidopsis thali...
scaffold19130	scaffold19130, GO:0003677, F, "DNA binding", GO:0005488, P25696, 713, 0.0, 1, 3171, 0.10	ref|XP_002267091.1| PREDICTED: hypothetical protein [Vitis vinif...
scaffold26482	scaffold26482, GO:0003677, F, "DNA binding", GO:0005488, P25696, 779, 0.0, 1, 3171, 0.10	ref|XP_002322420.1| predicted protein [Populus trichocarpa] >gi|...
CL2935Contig1	CL2935Contig1, GO:0003677, F, "DNA binding", GO:0005488, P25696, 790, 0.0, 1, 3171, 0.10	sp|Q9LEJ0.1|ENO1_HEVBR RecName: Full=Enolase 1; AltName: Full=2-...
scaffold20139	scaffold20139, GO:0003677, F, "DNA binding", GO:0005488, P28340, 1167, 0.0, 1, 3171, 0.10	ref|XP_002264385.1| PREDICTED: hypothetical protein [Vitis vinif...
scaffold22962	scaffold22962, GO:0003677, F, "DNA binding", GO:0005488, P29056, 134, 7e-33, 1, 3171, 0.10	emb|CBI31214.3| unnamed protein product [Vitis vinifera]
CL1669Contig2	CL1669Contig2, GO:0003677, F, "DNA binding", GO:0005488, P29056, 52.4, 2e-06, 1, 3171, 0.10	ref|XP_002266602.1| PREDICTED: hypothetical protein [Vitis vinif...
scaffold23108	scaffold23108, GO:0003677, F, "DNA binding", GO:0005488, P30958, 169, 4e-42, 1, 3171, 0.10	emb|CBI26906.3| unnamed protein product [Vitis vinifera]
C282500	C282500, GO:0003677, F, "DNA binding", GO:0005488, P30958, 399, 1e-121, 1, 3171, 0.10	ref|XP_002276313.1| PREDICTED: similar to DEAD/DEAH box helicase...
CL5302Contig1	CL5302Contig1, GO:0003677, F, "DNA binding", GO:0005488, P32591, 40.4, 0.008, 1, 3171, 0.10	emb|CAN81597.1| hypothetical protein VITISV_039396 [Vitis vinifera]
CL7737Contig1	CL7737Contig1, GO:0003677, F, "DNA binding", GO:0005488, P34127, 50.8, 2e-05, 3, 3171, 0.30	ref|XP_003632681.1| PREDICTED: uncharacterized protein LOC100257...
C260948	C260948, GO:0003677, F, "DNA binding", GO:0005488, P35631, 267, 6e-89, 2, 3171, 0.20	gb|AAD39036.1|AF068725_1 MADS-box protein MADS1 [Nicotiana sylve...
C259700	C259700, GO:0003677, F, "DNA binding", GO:0005488, P35631, 322, 1e-111, 1, 3171, 0.10	ref|XP_002263170.1| PREDICTED: AP1-like protein [Vitis vinifera]...
CL2768Contig1	CL2768Contig1, GO:0003677, F, "DNA binding", GO:0005488, P35869, 37.0, 0.071, 1, 3171, 0.10	ref|XP_002265185.1| PREDICTED: hypothetical protein [Vitis vinif...
C202878	C202878, GO:0003677, F, "DNA binding", GO:0005488, P36417, 35.4, 0.008, 1, 3171, 0.10	ref|XP_002535403.1| conserved hypothetical protein [Ricinus comm...
scaffold15751	scaffold15751, GO:0003677, F, "DNA binding", GO:0005488, P36417, 37.0, 0.086, 1, 3171, 0.10	ref|XP_003634487.1| PREDICTED: uncharacterized protein LOC100855...
scaffold22203	scaffold22203, GO:0003677, F, "DNA binding", GO:0005488, P36417, 40.8, 0.005, 1, 3171, 0.10	ref|XP_002326287.1| predicted protein [Populus trichocarpa] >gi|...
scaffold4067	scaffold4067, GO:0003677, F, "DNA binding", GO:0005488, P36417, 54.3, 9e-07, 1, 3171, 0.10	ref|XP_002281492.1| PREDICTED: hypothetical protein [Vitis vinif...
CL4453Contig1	CL4453Contig1, GO:0003677, F, "DNA binding", GO:0005488, P36417, 59.3, 7e-09, 1, 3171, 0.10	ref|XP_002520687.1| conserved hypothetical protein [Ricinus comm...
CL7Contig3	CL7Contig3, GO:0003677, F, "DNA binding", GO:0005488, P39748, 88.6, 2e-21, 2, 3171, 0.20	ref|NP_001242313.1| flap endonuclease 1 [Glycine max] >gi|317376...
CL4101Contig1	CL4101Contig1, GO:0003677, F, "DNA binding", GO:0005488, P40938, 374, 1e-127, 1, 3171, 0.10	ref|XP_002263213.1| PREDICTED: hypothetical protein [Vitis vinif...
C163088	C163088, GO:0003677, F, "DNA binding", GO:0005488, P40938, 62.4, 7e-13, 1, 3171, 0.10	ref|XP_003631905.1| PREDICTED: uncharacterized protein LOC100852...
CL1082Contig1	CL1082Contig1, GO:0003677, F, "DNA binding", GO:0005488, P41073, 40.4, 0.011, 1, 3171, 0.10	emb|CAN62034.1| hypothetical protein VITISV_014731 [Vitis vinifera]
CL6008Contig1	CL6008Contig1, GO:0003677, F, "DNA binding", GO:0005488, P41151, 111, 1e-25, 1, 3171, 0.10	ref|XP_002277765.2| PREDICTED: heat shock factor protein HSF24-l...
scaffold23114	scaffold23114, GO:0003677, F, "DNA binding", GO:0005488, P41151, 146, 3e-38, 1, 3171, 0.10	ref|XP_002283139.1| PREDICTED: hypothetical protein [Vitis vinif...
CL3270Contig1	CL3270Contig1, GO:0003677, F, "DNA binding", GO:0005488, P41151, 149, 7e-42, 2, 3171, 0.20	ref|XP_002298460.1| predicted protein [Populus trichocarpa] >gi|...
C276700	C276700, GO:0003677, F, "DNA binding", GO:0005488, P41151, 152, 7e-40, 2, 3171, 0.20	gb|ADC94861.1| HSP transcription factor [Vitis pseudoreticulata]
CL6346Contig1	CL6346Contig1, GO:0003677, F, "DNA binding", GO:0005488, P41151, 156, 2e-41, 1, 3171, 0.10	ref|XP_002284836.1| PREDICTED: hypothetical protein [Vitis vinif...
CL4171Contig1	CL4171Contig1, GO:0003677, F, "DNA binding", GO:0005488, P41151, 162, 2e-44, 1, 3171, 0.10	ref|XP_002510816.1| Heat shock factor protein, putative [Ricinus...
C78895	C78895, GO:0003677, F, "DNA binding", GO:0005488, P41151, 62.4, 2e-13, 2, 3171, 0.20	gb|ADL36733.1| HSF domain class transcription factor [Malus x do...
CL8177Contig1	CL8177Contig1, GO:0003677, F, "DNA binding", GO:0005488, P42736, 101, 4e-26, 1, 3171, 0.10	gb|ADJ67433.1| ethylene response factor 4 [Actinidia deliciosa]
scaffold27175	scaffold27175, GO:0003677, F, "DNA binding", GO:0005488, P42736, 115, 1e-28, 1, 3171, 0.10	gb|ADJ67434.1| ethylene response factor 5 [Actinidia deliciosa]
C258506	C258506, GO:0003677, F, "DNA binding", GO:0005488, P42736, 153, 8e-45, 2, 3171, 0.20	gb|ADJ67435.1| ethylene response factor 6 [Actinidia deliciosa]
C197084	C197084, GO:0003677, F, "DNA binding", GO:0005488, P42736, 69.7, 2e-15, 1, 3171, 0.10	ref|XP_002511085.1| DNA binding protein, putative [Ricinus commu...
scaffold14421	scaffold14421, GO:0003677, F, "DNA binding", GO:0005488, P42736, 80.5, 1e-16, 1, 3171, 0.10	gb|ADJ67443.1| ethylene response factor 14 [Actinidia deliciosa]
C278242	C278242, GO:0003677, F, "DNA binding", GO:0005488, P42774, 159, 1e-43, 4, 3171, 0.40	ref|XP_002276625.1| PREDICTED: hypothetical protein [Vitis vinif...
CL111Contig2	CL111Contig2, GO:0003677, F, "DNA binding", GO:0005488, P42774, 167, 2e-46, 5, 3171, 0.50	emb|CAN81625.1| hypothetical protein VITISV_014255 [Vitis vinifera]
CL6425Contig1	CL6425Contig1, GO:0003677, F, "DNA binding", GO:0005488, P42774, 182, 7e-54, 4, 3171, 0.40	ref|XP_002283244.1| PREDICTED: hypothetical protein [Vitis vinif...
CL2726Contig1	CL2726Contig1, GO:0003677, F, "DNA binding", GO:0005488, P42774, 265, 4e-83, 4, 3171, 0.40	ref|XP_002272761.1| PREDICTED: hypothetical protein [Vitis vinif...
CL5176Contig1	CL5176Contig1, GO:0003677, F, "DNA binding", GO:0005488, P42777, 122, 7e-31, 7, 3171, 0.70	ref|XP_002266826.1| PREDICTED: hypothetical protein [Vitis vinif...
scaffold24926	scaffold24926, GO:0003677, F, "DNA binding", GO:0005488, P43273, 416, 1e-144, 4, 3171, 0.40	gb|AAF06696.1|AF031487_1 bZIP transcription factor [Nicotiana ta...
scaffold5823	scaffold5823, GO:0003677, F, "DNA binding", GO:0005488, P43273, 419, 1e-143, 3, 3171, 0.30	ref|XP_003632741.1| PREDICTED: TGACG-sequence-specific DNA-bindi...
scaffold23315	scaffold23315, GO:0003677, F, "DNA binding", GO:0005488, P43273, 55.5, 6e-09, 3, 3171, 0.30	ref|XP_002263705.1| PREDICTED: similar to transcription factor-r...
scaffold16562	scaffold16562, GO:0003677, F, "DNA binding", GO:0005488, P46668, 109, 2e-27, 1, 3171, 0.10	ref|XP_002302659.1| predicted protein [Populus trichocarpa] >gi|...
CL6696Contig1	CL6696Contig1, GO:0003677, F, "DNA binding", GO:0005488, P46668, 234, 2e-71, 1, 3171, 0.10	ref|XP_002265944.1| PREDICTED: hypothetical protein [Vitis vinif...
CL4723Contig1	CL4723Contig1, GO:0003677, F, "DNA binding", GO:0005488, P47825, 57.0, 1e-07, 3, 3171, 0.30	emb|CBI19420.3| unnamed protein product [Vitis vinifera]
scaffold7806	scaffold7806, GO:0003677, F, "DNA binding", GO:0005488, P49736, 275, 6e-80, 1, 3171, 0.10	emb|CBI37381.3| unnamed protein product [Vitis vinifera]
CL10257Contig1	CL10257Contig1, GO:0003677, F, "DNA binding", GO:0005488, P51521, 37.4, 0.044, 2, 3171, 0.20	ref|XP_002271207.1| PREDICTED: hypothetical protein [Vitis vinif...
scaffold5214	scaffold5214, GO:0003677, F, "DNA binding", GO:0005488, P52756, 43.5, 2e-04, 1, 3171, 0.10	ref|XP_002532943.1| conserved hypothetical protein [Ricinus comm...
C281362	C281362, GO:0003677, F, "DNA binding", GO:0005488, P53034, 43.9, 8e-04, 1, 3171, 0.10	ref|XP_002271948.2| PREDICTED: uncharacterized protein ycf45-lik...
CL2709Contig1	CL2709Contig1, GO:0003677, F, "DNA binding", GO:0005488, P53034, 45.4, 2e-04, 1, 3171, 0.10	ref|XP_002282987.1| PREDICTED: hypothetical protein [Vitis vinif...
scaffold27207	scaffold27207, GO:0003677, F, "DNA binding", GO:0005488, P54278, 266, 3e-87, 5, 3171, 0.50	ref|XP_002523056.1| DNA mismatch repair protein pms2, putative [...
scaffold18929	scaffold18929, GO:0003677, F, "DNA binding", GO:0005488, P55316, 37.7, 0.060, 1, 3171, 0.10	emb|CAN62851.1| hypothetical protein VITISV_010155 [Vitis vinifera]
scaffold14150	scaffold14150, GO:0003677, F, "DNA binding", GO:0005488, P57071, 44.7, 0.001, 2, 3171, 0.20	ref|XP_002264947.1| PREDICTED: hypothetical protein [Vitis vinif...
CL9811Contig1	CL9811Contig1, GO:0003677, F, "DNA binding", GO:0005488, P61216, 105, 2e-28, 1, 3171, 0.10	ref|XP_002275358.1| PREDICTED: hypothetical protein isoform 3 [V...
scaffold2909	scaffold2909, GO:0003677, F, "DNA binding", GO:0005488, P62915, 114, 3e-27, 1, 3171, 0.10	gb|AEI98626.1| hypothetical protein 111O18.13 [Coffea canephora]
scaffold2910	scaffold2910, GO:0003677, F, "DNA binding", GO:0005488, P62915, 114, 3e-27, 1, 3171, 0.10	ref|XP_002267728.1| PREDICTED: hypothetical protein [Vitis vinif...
scaffold23979	scaffold23979, GO:0003677, F, "DNA binding", GO:0005488, P70403, 299, 2e-90, 3, 3171, 0.30	ref|XP_002275327.1| PREDICTED: hypothetical protein [Vitis vinif...
C259586	C259586, GO:0003677, F, "DNA binding", GO:0005488, P84053, 130, 2e-37, 2, 3171, 0.20	ref|XP_002274570.1| PREDICTED: hypothetical protein [Vitis vinif...
CL1810Contig1	CL1810Contig1, GO:0003677, F, "DNA binding", GO:0005488, P84053, 132, 3e-39, 2, 3171, 0.20	sp|Q2HU68.1|H2A1_MEDTR RecName: Full=Probable histone H2A.1 >gi|...
CL1764Contig1	CL1764Contig1, GO:0003677, F, "DNA binding", GO:0005488, P92973, 122, 4e-28, 5, 3171, 0.50	ref|XP_002267976.2| PREDICTED: uncharacterized protein LOC100263...
C276688	C276688, GO:0003677, F, "DNA binding", GO:0005488, P93015, 109, 7e-28, 1, 3171, 0.10	ref|XP_002274360.1| PREDICTED: hypothetical protein [Vitis vinif...
scaffold16865	scaffold16865, GO:0003677, F, "DNA binding", GO:0005488, P93015, 119, 2e-31, 2, 3171, 0.20	ref|XP_002270226.1| PREDICTED: hypothetical protein [Vitis vinif...
CL3963Contig1	CL3963Contig1, GO:0003677, F, "DNA binding", GO:0005488, P93015, 119, 7e-31, 2, 3171, 0.20	ref|XP_002265203.1| PREDICTED: hypothetical protein [Vitis vinif...
CL2505Contig1	CL2505Contig1, GO:0003677, F, "DNA binding", GO:0005488, P93015, 120, 2e-31, 1, 3171, 0.10	ref|XP_002271312.1| PREDICTED: hypothetical protein [Vitis vinif...
scaffold7976	scaffold7976, GO:0003677, F, "DNA binding", GO:0005488, P93015, 121, 1e-32, 2, 3171, 0.20	emb|CBI16614.3| unnamed protein product [Vitis vinifera]
C276146	C276146, GO:0003677, F, "DNA binding", GO:0005488, P93015, 121, 3e-32, 2, 3171, 0.20	ref|XP_002273534.2| PREDICTED: squamosa promoter-binding-like pr...
C278434	C278434, GO:0003677, F, "DNA binding", GO:0005488, P93015, 123, 1e-32, 1, 3171, 0.10	ref|XP_002278512.2| PREDICTED: promoter-binding protein SPL9 [Vi...
scaffold18502	scaffold18502, GO:0003677, F, "DNA binding", GO:0005488, P93015, 123, 5e-35, 2, 3171, 0.20	ref|XP_002282598.1| PREDICTED: hypothetical protein [Vitis vinif...
scaffold18457	scaffold18457, GO:0003677, F, "DNA binding", GO:0005488, P93015, 125, 6e-34, 1, 3171, 0.10	ref|XP_002274502.2| PREDICTED: squamosa promoter-binding-like pr...
scaffold10576	scaffold10576, GO:0003677, F, "DNA binding", GO:0005488, P93015, 127, 3e-34, 2, 3171, 0.20	ref|XP_002280052.1| PREDICTED: hypothetical protein [Vitis vinif...
scaffold22818	scaffold22818, GO:0003677, F, "DNA binding", GO:0005488, P93015, 134, 1e-38, 2, 3171, 0.20	ref|XP_002879473.1| hypothetical protein ARALYDRAFT_482334 [Arab...
scaffold9493	scaffold9493, GO:0003677, F, "DNA binding", GO:0005488, P93015, 137, 7e-40, 2, 3171, 0.20	ref|XP_002275728.1| PREDICTED: hypothetical protein [Vitis vinif...
C275164	C275164, GO:0003677, F, "DNA binding", GO:0005488, P93022, 37.4, 0.077, 1, 3171, 0.10	ref|XP_002263383.1| PREDICTED: hypothetical protein [Vitis vinif...
scaffold14617	scaffold14617, GO:0003677, F, "DNA binding", GO:0005488, Q00417, 37.7, 0.056, 1, 3171, 0.10	ref|XP_002282947.1| PREDICTED: hypothetical protein [Vitis vinif...
scaffold15579	scaffold15579, GO:0003677, F, "DNA binding", GO:0005488, Q01658, 121, 7e-33, 2, 3171, 0.20	ref|XP_002272187.1| PREDICTED: hypothetical protein [Vitis vinif...
CL691Contig1	CL691Contig1, GO:0003677, F, "DNA binding", GO:0005488, Q01658, 121, 9e-32, 3, 3171, 0.30	ref|XP_002511998.1| TATA-binding protein-associated phosphoprote...
CL3313Contig1	CL3313Contig1, GO:0003677, F, "DNA binding", GO:0005488, Q03111, 54.3, 4e-07, 1, 3171, 0.10	ref|XP_002524093.1| conserved hypothetical protein [Ricinus comm...
C282700	C282700, GO:0003677, F, "DNA binding", GO:0005488, Q03701, 371, 1e-111, 1, 3171, 0.10	ref|XP_002271838.2| PREDICTED: CCAAT/enhancer-binding protein ze...
scaffold7965	scaffold7965, GO:0003677, F, "DNA binding", GO:0005488, Q04996, 280, 3e-81, 2, 3171, 0.20	emb|CBI22504.3| unnamed protein product [Vitis vinifera]
C250740	C250740, GO:0003677, F, "DNA binding", GO:0005488, Q05738, 37.7, 0.012, 1, 3171, 0.10	ref|XP_002280594.1| PREDICTED: hypothetical protein [Vitis vinif...
C253702	C253702, GO:0003677, F, "DNA binding", GO:0005488, Q05738, 37.7, 0.014, 1, 3171, 0.10	gb|AAA98492.1| tyrosine-rich hydroxyproline-rich glycoprotein [P...
CL10225Contig1	CL10225Contig1, GO:0003677, F, "DNA binding", GO:0005488, Q05738, 39.3, 0.027, 1, 3171, 0.10	ref|XP_002273873.2| PREDICTED: uncharacterized protein LOC100255...
CL8640Contig1	CL8640Contig1, GO:0003677, F, "DNA binding", GO:0005488, Q05738, 40.4, 0.019, 1, 3171, 0.10	emb|CBI20602.3| unnamed protein product [Vitis vinifera]
C177788	C177788, GO:0003677, F, "DNA binding", GO:0005488, Q07864, 106, 4e-28, 1, 3171, 0.10	ref|NP_172303.5| DNA polymerase epsilon subunit 1 [Arabidopsis t...
scaffold9683	scaffold9683, GO:0003677, F, "DNA binding", GO:0005488, Q07864, 361, 1e-107, 1, 3171, 0.10	ref|XP_002269920.2| PREDICTED: DNA polymerase epsilon catalytic ...
scaffold24837	scaffold24837, GO:0003677, F, "DNA binding", GO:0005488, Q08945, 301, 2e-91, 3, 3171, 0.30	ref|XP_002282538.1| PREDICTED: hypothetical protein [Vitis vinif...
C273850	C273850, GO:0003677, F, "DNA binding", GO:0005488, Q09472, 40.8, 0.006, 3, 3171, 0.30	emb|CBI21048.3| unnamed protein product [Vitis vinifera]
scaffold27066	scaffold27066, GO:0003677, F, "DNA binding", GO:0005488, Q09472, 47.0, 9e-05, 3, 3171, 0.30	ref|XP_002282244.1| PREDICTED: hypothetical protein [Vitis vinif...
CL472Contig2	CL472Contig2, GO:0003677, F, "DNA binding", GO:0005488, Q12510, 106, 7e-24, 2, 3171, 0.20	ref|XP_002324565.1| predicted protein [Populus trichocarpa] >gi|...
CL472Contig1	CL472Contig1, GO:0003677, F, "DNA binding", GO:0005488, Q12510, 67.0, 4e-11, 2, 3171, 0.20	ref|XP_002523525.1| protein with unknown function [Ricinus commu...
scaffold13575	scaffold13575, GO:0003677, F, "DNA binding", GO:0005488, Q12789, 39.3, 0.001, 1, 3171, 0.10	emb|CBI35883.3| unnamed protein product [Vitis vinifera]
CL2516Contig2	CL2516Contig2, GO:0003677, F, "DNA binding", GO:0005488, Q13415, 282, 3e-84, 3, 3171, 0.30	emb|CBI16386.3| unnamed protein product [Vitis vinifera]
CL9139Contig1	CL9139Contig1, GO:0003677, F, "DNA binding", GO:0005488, Q13472, 711, 0.0, 2, 3171, 0.20	ref|XP_002264607.1| PREDICTED: hypothetical protein [Vitis vinif...
CL6393Contig1	CL6393Contig1, GO:0003677, F, "DNA binding", GO:0005488, Q13472, 78.6, 7e-15, 1, 3171, 0.10	ref|XP_002264670.1| PREDICTED: hypothetical protein [Vitis vinif...
scaffold27042	scaffold27042, GO:0003677, F, "DNA binding", GO:0005488, Q14527, 385, 1e-117, 1, 3171, 0.10	ref|XP_002277489.1| PREDICTED: similar to SNF2 domain-containing...
CL5900Contig1	CL5900Contig1, GO:0003677, F, "DNA binding", GO:0005488, Q14807, 154, 1e-38, 1, 3171, 0.10	ref|XP_002272003.1| PREDICTED: hypothetical protein [Vitis vinif...
scaffold27152	scaffold27152, GO:0003677, F, "DNA binding", GO:0005488, Q14807, 211, 5e-58, 1, 3171, 0.10	ref|XP_002270444.1| PREDICTED: hypothetical protein [Vitis vinif...
scaffold19058	scaffold19058, GO:0003677, F, "DNA binding", GO:0005488, Q14919, 106, 4e-26, 2, 3171, 0.20	emb|CBI35058.3| unnamed protein product [Vitis vinifera]
scaffold24957	scaffold24957, GO:0003677, F, "DNA binding", GO:0005488, Q14919, 111, 3e-28, 2, 3171, 0.20	ref|XP_002268866.1| PREDICTED: hypothetical protein [Vitis vinif...
scaffold23605	scaffold23605, GO:0003677, F, "DNA binding", GO:0005488, Q14919, 52.4, 1e-07, 3, 3171, 0.30	ref|XP_002271716.1| PREDICTED: hypothetical protein [Vitis vinif...
CL9044Contig1	CL9044Contig1, GO:0003677, F, "DNA binding", GO:0005488, Q15631, 146, 6e-41, 2, 3171, 0.20	ref|XP_002326362.1| predicted protein [Populus trichocarpa] >gi|...
CL9934Contig1	CL9934Contig1, GO:0003677, F, "DNA binding", GO:0005488, Q16531, 1098, 0.0, 1, 3171, 0.10	ref|XP_002280735.1| PREDICTED: hypothetical protein isoform 1 [V...
C263626	C263626, GO:0003677, F, "DNA binding", GO:0005488, Q16594, 133, 2e-36, 2, 3171, 0.20	ref|XP_002521322.1| protein with unknown function [Ricinus commu...
C240022	C240022, GO:0003677, F, "DNA binding", GO:0005488, Q24478, 34.7, 0.088, 1, 3171, 0.10	ref|XP_002323779.1| predicted protein [Populus trichocarpa] >gi|...
scaffold19718	scaffold19718, GO:0003677, F, "DNA binding", GO:0005488, Q24573, 55.1, 4e-07, 5, 3171, 0.50	ref|XP_002510735.1| transcription factor, putative [Ricinus comm...
C108824	C108824, GO:0003677, F, "DNA binding", GO:0005488, Q38847, 49.3, 1e-08, 1, 3171, 0.10	ref|XP_002534454.1| conserved hypothetical protein [Ricinus comm...
scaffold24342	scaffold24342, GO:0003677, F, "DNA binding", GO:0005488, Q38895, 84.7, 2e-19, 1, 3171, 0.10	ref|XP_002278326.1| PREDICTED: hypothetical protein [Vitis vinif...
scaffold15671	scaffold15671, GO:0003677, F, "DNA binding", GO:0005488, Q38914, 320, 1e-100, 2, 3171, 0.20	gb|ABK93482.1| unknown [Populus trichocarpa]
CL3938Contig1	CL3938Contig1, GO:0003677, F, "DNA binding", GO:0005488, Q38914, 388, 1e-125, 2, 3171, 0.20	ref|XP_002285467.1| PREDICTED: hypothetical protein [Vitis vinif...
scaffold9742	scaffold9742, GO:0003677, F, "DNA binding", GO:0005488, Q38914, 434, 1e-144, 2, 3171, 0.20	ref|XP_002285467.2| PREDICTED: AP2-like ethylene-responsive tran...
scaffold8325	scaffold8325, GO:0003677, F, "DNA binding", GO:0005488, Q38914, 463, 1e-155, 2, 3171, 0.20	ref|XP_002263597.2| PREDICTED: AP2-like ethylene-responsive tran...
scaffold13953	scaffold13953, GO:0003677, F, "DNA binding", GO:0005488, Q39008, 360, 1e-115, 1, 3171, 0.10	emb|CBI23919.3| unnamed protein product [Vitis vinifera]
CL5206Contig1	CL5206Contig1, GO:0003677, F, "DNA binding", GO:0005488, Q39008, 459, 1e-150, 1, 3171, 0.10	ref|XP_002284356.1| PREDICTED: hypothetical protein [Vitis vinif...
CL5470Contig1	CL5470Contig1, GO:0003677, F, "DNA binding", GO:0005488, Q39008, 464, 1e-153, 1, 3171, 0.10	ref|XP_002513833.1| Mitogen-activated protein kinase kinase kina...
CL9115Contig1	CL9115Contig1, GO:0003677, F, "DNA binding", GO:0005488, Q39008, 89.0, 2e-17, 1, 3171, 0.10	ref|XP_002279386.1| PREDICTED: hypothetical protein [Vitis vinif...
C262528	C262528, GO:0003677, F, "DNA binding", GO:0005488, Q39088, 141, 7e-40, 2, 3171, 0.20	ref|XP_002284108.1| PREDICTED: hypothetical protein [Vitis vinif...
CL6882Contig1	CL6882Contig1, GO:0003677, F, "DNA binding", GO:0005488, Q39088, 148, 4e-42, 1, 3171, 0.10	ref|XP_002273429.1| PREDICTED: hypothetical protein [Vitis vinif...
scaffold9356	scaffold9356, GO:0003677, F, "DNA binding", GO:0005488, Q39088, 93.2, 1e-21, 1, 3171, 0.10	emb|CBI29529.3| unnamed protein product [Vitis vinifera]
scaffold9357	scaffold9357, GO:0003677, F, "DNA binding", GO:0005488, Q39088, 93.2, 9e-22, 1, 3171, 0.10	gb|ABD28685.1| Zinc finger, Dof-type [Medicago truncatula]
CL5581Contig1	CL5581Contig1, GO:0003677, F, "DNA binding", GO:0005488, Q39204, 535, 0.0, 2, 3171, 0.20	ref|XP_002280253.1| PREDICTED: similar to MYC transcription fact...
scaffold17335	scaffold17335, GO:0003677, F, "DNA binding", GO:0005488, Q39204, 67.8, 3e-11, 1, 3171, 0.10	ref|XP_002266835.1| PREDICTED: hypothetical protein [Vitis vinif...
scaffold5219	scaffold5219, GO:0003677, F, "DNA binding", GO:0005488, Q39204, 77.8, 8e-15, 1, 3171, 0.10	emb|CBI25069.3| unnamed protein product [Vitis vinifera]
C117266	C117266, GO:0003677, F, "DNA binding", GO:0005488, Q4W5Z4, 33.5, 0.006, 5, 3171, 0.50	emb|CBI35983.3| unnamed protein product [Vitis vinifera]
CL1772Contig1	CL1772Contig1, GO:0003677, F, "DNA binding", GO:0005488, Q54IF9, 133, 8e-34, 5, 3171, 0.50	gb|ACH87169.1| MYB transcription factor [Camellia sinensis]
scaffold26526	scaffold26526, GO:0003677, F, "DNA binding", GO:0005488, Q54IF9, 144, 2e-37, 5, 3171, 0.50	ref|XP_002513646.1| DNA binding protein, putative [Ricinus commu...
CL9016Contig1	CL9016Contig1, GO:0003677, F, "DNA binding", GO:0005488, Q54IF9, 145, 3e-38, 5, 3171, 0.50	emb|CBI40399.3| unnamed protein product [Vitis vinifera]
CL2559Contig1	CL2559Contig1, GO:0003677, F, "DNA binding", GO:0005488, Q54K19, 36.2, 0.085, 1, 3171, 0.10	emb|CAN72576.1| hypothetical protein VITISV_004233 [Vitis vinifera]
CL456Contig1	CL456Contig1, GO:0003677, F, "DNA binding", GO:0005488, Q54YU6, 38.5, 0.036, 1, 3171, 0.10	ref|XP_002303695.1| predicted protein [Populus trichocarpa] >gi|...
scaffold4857	scaffold4857, GO:0003677, F, "DNA binding", GO:0005488, Q54Z40, 38.5, 6e-04, 1, 3171, 0.10	ref|XP_002270070.1| PREDICTED: hypothetical protein isoform 1 [V...
scaffold3700	scaffold3700, GO:0003677, F, "DNA binding", GO:0005488, Q554C5, 38.9, 0.010, 1, 3171, 0.10	emb|CAN67292.1| hypothetical protein VITISV_040598 [Vitis vinifera]
C267036	C267036, GO:0003677, F, "DNA binding", GO:0005488, Q554C5, 42.4, 0.001, 1, 3171, 0.10	ref|XP_002527094.1| conserved hypothetical protein [Ricinus comm...
CL8467Contig1	CL8467Contig1, GO:0003677, F, "DNA binding", GO:0005488, Q5R4T3, 40.8, 0.002, 4, 3171, 0.40	ref|XP_002320721.1| predicted protein [Populus trichocarpa] >gi|...
CL2686Contig1	CL2686Contig1, GO:0003677, F, "DNA binding", GO:0005488, Q5R4T3, 42.4, 0.001, 4, 3171, 0.40	ref|XP_002329852.1| predicted protein [Populus trichocarpa] >gi|...
C281438	C281438, GO:0003677, F, "DNA binding", GO:0005488, Q60416, 40.4, 0.016, 1, 3171, 0.10	ref|XP_002513472.1| sorting and assembly machinery (sam50) prote...
CL1915Contig2	CL1915Contig2, GO:0003677, F, "DNA binding", GO:0005488, Q68CP9, 49.7, 1e-05, 2, 3171, 0.20	ref|XP_002283908.1| PREDICTED: hypothetical protein [Vitis vinif...
CL8027Contig1	CL8027Contig1, GO:0003677, F, "DNA binding", GO:0005488, Q6A028, 45.8, 2e-04, 1, 3171, 0.10	ref|XP_002283267.1| PREDICTED: hypothetical protein [Vitis vinif...
CL5089Contig1	CL5089Contig1, GO:0003677, F, "DNA binding", GO:0005488, Q6EVK6, 2511, 0.0, 3, 3171, 0.30	ref|XP_002276245.2| PREDICTED: ATP-dependent helicase BRM-like [...
scaffold738	scaffold738, GO:0003677, F, "DNA binding", GO:0005488, Q6EVK6, 667, 0.0, 1, 3171, 0.10	emb|CAN74059.1| hypothetical protein VITISV_024679 [Vitis vinifera]
scaffold11146	scaffold11146, GO:0003677, F, "DNA binding", GO:0005488, Q6LA42, 394, 1e-128, 4, 3171, 0.40	ref|XP_002270811.1| PREDICTED: hypothetical protein [Vitis vinif...
scaffold6895	scaffold6895, GO:0003677, F, "DNA binding", GO:0005488, Q6LA42, 68.9, 2e-13, 3, 3171, 0.30	ref|XP_002320232.1| pseudo response regulator [Populus trichocar...
C251586	C251586, GO:0003677, F, "DNA binding", GO:0005488, Q6LA42, 95.5, 5e-22, 4, 3171, 0.40	ref|XP_002321351.1| response regulator [Populus trichocarpa] >gi...
scaffold21372	scaffold21372, GO:0003677, F, "DNA binding", GO:0005488, Q6NZM9, 180, 5e-48, 1, 3171, 0.10	ref|XP_002267516.1| PREDICTED: similar to HDA14 (histone deacety...
C275788	C275788, GO:0003677, F, "DNA binding", GO:0005488, Q6X5Y6, 176, 4e-49, 2, 3171, 0.20	ref|XP_002284093.1| PREDICTED: hypothetical protein [Vitis vinif...
scaffold16000	scaffold16000, GO:0003677, F, "DNA binding", GO:0005488, Q6X5Y6, 246, 1e-76, 2, 3171, 0.20	ref|XP_002273046.1| PREDICTED: hypothetical protein [Vitis vinif...
CL3713Contig1	CL3713Contig1, GO:0003677, F, "DNA binding", GO:0005488, Q6X5Y6, 279, 7e-89, 2, 3171, 0.20	ref|XP_002272159.1| PREDICTED: hypothetical protein [Vitis vinif...
scaffold17873	scaffold17873, GO:0003677, F, "DNA binding", GO:0005488, Q6X5Y6, 74.7, 2e-14, 2, 3171, 0.20	ref|XP_002317441.1| predicted protein [Populus trichocarpa] >gi|...
scaffold65	scaffold65, GO:0003677, F, "DNA binding", GO:0005488, Q6X5Y6, 88.2, 1e-23, 2, 3171, 0.20	dbj|BAC41971.1| unknown protein [Arabidopsis thaliana]
CL2055Contig2	CL2055Contig2, GO:0003677, F, "DNA binding", GO:0005488, Q6ZPV2, 787, 0.0, 3, 3171, 0.30	ref|XP_002278785.1| PREDICTED: hypothetical protein [Vitis vinif...
CL8815Contig1	CL8815Contig1, GO:0003677, F, "DNA binding", GO:0005488, Q75GR5, 278, 4e-90, 1, 3171, 0.10	ref|XP_002274648.1| PREDICTED: similar to Os02g0722700 isoform 1...
scaffold22546	scaffold22546, GO:0003677, F, "DNA binding", GO:0005488, Q75GR5, 280, 2e-92, 1, 3171, 0.10	ref|XP_002263798.1| PREDICTED: hypothetical protein [Vitis vinif...
C273638	C273638, GO:0003677, F, "DNA binding", GO:0005488, Q75GR5, 363, 1e-124, 1, 3171, 0.10	emb|CAN61397.1| hypothetical protein VITISV_015779 [Vitis vinifera]
scaffold24140	scaffold24140, GO:0003677, F, "DNA binding", GO:0005488, Q75GR5, 367, 1e-125, 1, 3171, 0.10	ref|XP_002323686.1| predicted protein [Populus trichocarpa] >gi|...
scaffold26187	scaffold26187, GO:0003677, F, "DNA binding", GO:0005488, Q75GR5, 403, 1e-140, 1, 3171, 0.10	ref|XP_002326275.1| predicted protein [Populus trichocarpa] >gi|...
C259264	C259264, GO:0003677, F, "DNA binding", GO:0005488, Q7KM13, 35.8, 0.082, 1, 3171, 0.10	ref|XP_002264805.1| PREDICTED: hypothetical protein [Vitis vinif...
scaffold15475	scaffold15475, GO:0003677, F, "DNA binding", GO:0005488, Q7XYY2, 227, 1e-64, 1, 3171, 0.10	ref|XP_002315956.1| predicted protein [Populus trichocarpa] >gi|...
CL1766Contig1	CL1766Contig1, GO:0003677, F, "DNA binding", GO:0005488, Q7XYY2, 761, 0.0, 1, 3171, 0.10	ref|XP_002278845.1| PREDICTED: hypothetical protein [Vitis vinif...
scaffold24371	scaffold24371, GO:0003677, F, "DNA binding", GO:0005488, Q80UV9, 35.8, 0.078, 1, 3171, 0.10	ref|XP_002276336.1| PREDICTED: hypothetical protein [Vitis vinif...
CL5274Contig1	CL5274Contig1, GO:0003677, F, "DNA binding", GO:0005488, Q80YD1, 381, 1e-122, 9, 3171, 0.90	ref|XP_002279035.1| PREDICTED: similar to Os03g0746500 [Vitis vi...
C266124	C266124, GO:0003677, F, "DNA binding", GO:0005488, Q84K52, 108, 3e-27, 1, 3171, 0.10	ref|XP_003632855.1| PREDICTED: dof zinc finger protein DOF1.7-li...
scaffold9023	scaffold9023, GO:0003677, F, "DNA binding", GO:0005488, Q84K52, 114, 5e-30, 2, 3171, 0.20	ref|XP_002276259.1| PREDICTED: hypothetical protein [Vitis vinif...
CL4780Contig1	CL4780Contig1, GO:0003677, F, "DNA binding", GO:0005488, Q84KJ5, 207, 1e-57, 3, 3171, 0.30	ref|XP_002270248.1| PREDICTED: hypothetical protein [Vitis vinif...
C219060	C219060, GO:0003677, F, "DNA binding", GO:0005488, Q84KJ5, 47.8, 8e-07, 1, 3171, 0.10	ref|XP_002265202.1| PREDICTED: hypothetical protein [Vitis vinif...
scaffold6700	scaffold6700, GO:0003677, F, "DNA binding", GO:0005488, Q84KJ5, 724, 0.0, 3, 3171, 0.30	emb|CBI20785.3| unnamed protein product [Vitis vinifera]
CL4094Contig1	CL4094Contig1, GO:0003677, F, "DNA binding", GO:0005488, Q869R9, 44.3, 5e-04, 2, 3171, 0.20	ref|XP_002283896.1| PREDICTED: hypothetical protein [Vitis vinif...
C268158	C268158, GO:0003677, F, "DNA binding", GO:0005488, Q869R9, 51.6, 2e-06, 3, 3171, 0.30	ref|XP_002283785.1| PREDICTED: hypothetical protein [Vitis vinif...
CL7242Contig1	CL7242Contig1, GO:0003677, F, "DNA binding", GO:0005488, Q869R9, 52.0, 1e-06, 3, 3171, 0.30	ref|XP_002274167.1| PREDICTED: hypothetical protein [Vitis vinif...
scaffold7052	scaffold7052, GO:0003677, F, "DNA binding", GO:0005488, Q869R9, 59.3, 8e-09, 2, 3171, 0.20	ref|XP_002299827.1| predicted protein [Populus trichocarpa] >gi|...
scaffold26027	scaffold26027, GO:0003677, F, "DNA binding", GO:0005488, Q869R9, 62.4, 3e-10, 5, 3171, 0.50	ref|XP_002271941.1| PREDICTED: hypothetical protein isoform 1 [V...
C259126	C259126, GO:0003677, F, "DNA binding", GO:0005488, Q869R9, 67.0, 7e-12, 5, 3171, 0.50	ref|XP_002277676.1| PREDICTED: hypothetical protein [Vitis vinif...
scaffold26286	scaffold26286, GO:0003677, F, "DNA binding", GO:0005488, Q869R9, 68.9, 3e-12, 5, 3171, 0.50	ref|XP_002282498.1| PREDICTED: hypothetical protein [Vitis vinif...
scaffold22879	scaffold22879, GO:0003677, F, "DNA binding", GO:0005488, Q869R9, 71.2, 2e-12, 5, 3171, 0.50	ref|XP_002274350.1| PREDICTED: hypothetical protein [Vitis vinif...
C255766	C255766, GO:0003677, F, "DNA binding", GO:0005488, Q869R9, 72.4, 8e-14, 4, 3171, 0.40	dbj|BAB86893.1| syringolide-induced protein 1-3-1B [Glycine max]
C277868	C277868, GO:0003677, F, "DNA binding", GO:0005488, Q869R9, 72.8, 9e-13, 4, 3171, 0.40	ref|XP_002267157.2| PREDICTED: uncharacterized protein LOC100268...
scaffold23921	scaffold23921, GO:0003677, F, "DNA binding", GO:0005488, Q869R9, 75.5, 9e-14, 4, 3171, 0.40	ref|XP_002306366.1| predicted protein [Populus trichocarpa] >gi|...
scaffold21735	scaffold21735, GO:0003677, F, "DNA binding", GO:0005488, Q869R9, 77.8, 3e-14, 3, 3171, 0.30	gb|ACR09748.1| DIV3B protein [Heptacodium miconioides]
scaffold26628	scaffold26628, GO:0003677, F, "DNA binding", GO:0005488, Q869R9, 79.3, 4e-15, 5, 3171, 0.50	gb|ACR09747.1| DIV2B protein [Heptacodium miconioides]
scaffold23918	scaffold23918, GO:0003677, F, "DNA binding", GO:0005488, Q869R9, 83.2, 1e-16, 3, 3171, 0.30	ref|XP_002525595.1| DNA binding protein, putative [Ricinus commu...
scaffold11175	scaffold11175, GO:0003677, F, "DNA binding", GO:0005488, Q8BHJ5, 483, 1e-164, 2, 3171, 0.20	ref|XP_002306492.1| predicted protein [Populus trichocarpa] >gi|...
scaffold25126	scaffold25126, GO:0003677, F, "DNA binding", GO:0005488, Q8BIF2, 61.2, 3e-10, 1, 3171, 0.10	emb|CBI22666.3| unnamed protein product [Vitis vinifera]
CL4681Contig1	CL4681Contig1, GO:0003677, F, "DNA binding", GO:0005488, Q8BWM0, 217, 7e-66, 1, 3171, 0.10	emb|CBI15579.3| unnamed protein product [Vitis vinifera]
scaffold21134	scaffold21134, GO:0003677, F, "DNA binding", GO:0005488, Q8BWM0, 218, 8e-67, 1, 3171, 0.10	dbj|BAJ53104.1| JHL20J20.11 [Jatropha curcas]
CL958Contig1	CL958Contig1, GO:0003677, F, "DNA binding", GO:0005488, Q8C092, 410, 1e-130, 1, 3171, 0.10	emb|CBI21070.3| unnamed protein product [Vitis vinifera]
CL4755Contig1	CL4755Contig1, GO:0003677, F, "DNA binding", GO:0005488, Q8C092, 62.0, 2e-09, 1, 3171, 0.10	ref|XP_002330572.1| predicted protein [Populus trichocarpa] >gi|...
CL2217Contig1	CL2217Contig1, GO:0003677, F, "DNA binding", GO:0005488, Q8GY61, 127, 2e-31, 1, 3171, 0.10	ref|XP_002285475.1| PREDICTED: hypothetical protein [Vitis vinif...
scaffold15570	scaffold15570, GO:0003677, F, "DNA binding", GO:0005488, Q8GY61, 138, 1e-36, 1, 3171, 0.10	ref|XP_002520177.1| DNA binding protein, putative [Ricinus commu...
C274800	C274800, GO:0003677, F, "DNA binding", GO:0005488, Q8GY61, 138, 4e-36, 1, 3171, 0.10	ref|XP_002284464.1| PREDICTED: similar to bHLH transcription fac...
CL98Contig2	CL98Contig2, GO:0003677, F, "DNA binding", GO:0005488, Q8GY61, 140, 5e-36, 1, 3171, 0.10	ref|XP_002282897.1| PREDICTED: hypothetical protein [Vitis vinif...
C267270	C267270, GO:0003677, F, "DNA binding", GO:0005488, Q8GY61, 143, 5e-39, 1, 3171, 0.10	ref|XP_002272776.1| PREDICTED: hypothetical protein [Vitis vinif...
CL3244Contig1	CL3244Contig1, GO:0003677, F, "DNA binding", GO:0005488, Q8GY61, 146, 1e-39, 1, 3171, 0.10	ref|XP_002267633.1| PREDICTED: hypothetical protein isoform 1 [V...
C250688	C250688, GO:0003677, F, "DNA binding", GO:0005488, Q8GY61, 147, 4e-42, 1, 3171, 0.10	emb|CBI17503.3| unnamed protein product [Vitis vinifera]
scaffold17628	scaffold17628, GO:0003677, F, "DNA binding", GO:0005488, Q8GY61, 149, 5e-39, 1, 3171, 0.10	ref|XP_003631305.1| PREDICTED: LOW QUALITY PROTEIN: transcriptio...
scaffold26366	scaffold26366, GO:0003677, F, "DNA binding", GO:0005488, Q8GY61, 149, 8e-40, 1, 3171, 0.10	ref|XP_002263629.1| PREDICTED: hypothetical protein [Vitis vinif...
scaffold21153	scaffold21153, GO:0003677, F, "DNA binding", GO:0005488, Q8GY61, 163, 2e-44, 1, 3171, 0.10	ref|XP_002303073.1| predicted protein [Populus trichocarpa] >gi|...
scaffold15510	scaffold15510, GO:0003677, F, "DNA binding", GO:0005488, Q8GY61, 165, 2e-46, 1, 3171, 0.10	ref|XP_002534345.1| transcription factor, putative [Ricinus comm...
CL1223Contig1	CL1223Contig1, GO:0003677, F, "DNA binding", GO:0005488, Q8GY61, 178, 8e-50, 1, 3171, 0.10	emb|CAN73299.1| hypothetical protein VITISV_005183 [Vitis vinifera]
CL9428Contig1	CL9428Contig1, GO:0003677, F, "DNA binding", GO:0005488, Q8GY61, 196, 3e-56, 1, 3171, 0.10	ref|XP_002284113.1| PREDICTED: hypothetical protein [Vitis vinif...
C236034	C236034, GO:0003677, F, "DNA binding", GO:0005488, Q8GY61, 48.1, 2e-06, 1, 3171, 0.10	gb|AFK37192.1| unknown [Lotus japonicus]
scaffold9254	scaffold9254, GO:0003677, F, "DNA binding", GO:0005488, Q8GY61, 52.8, 2e-08, 1, 3171, 0.10	emb|CBI33645.3| unnamed protein product [Vitis vinifera]
CL3906Contig1	CL3906Contig1, GO:0003677, F, "DNA binding", GO:0005488, Q8GY61, 72.8, 3e-13, 1, 3171, 0.10	ref|XP_003633592.1| PREDICTED: transcription factor bHLH130-like...
scaffold20783	scaffold20783, GO:0003677, F, "DNA binding", GO:0005488, Q8GY61, 91.3, 1e-19, 1, 3171, 0.10	gb|ABB16991.1| unknown [Solanum tuberosum]
C255638	C255638, GO:0003677, F, "DNA binding", GO:0005488, Q8GYY1, 137, 2e-37, 2, 3171, 0.20	ref|XP_002277338.2| PREDICTED: heat stress transcription factor ...
CL2651Contig1	CL2651Contig1, GO:0003677, F, "DNA binding", GO:0005488, Q8H1E4, 111, 2e-26, 1, 3171, 0.10	ref|XP_002297979.1| AP2/ERF domain-containing transcription fact...
CL10235Contig1	CL10235Contig1, GO:0003677, F, "DNA binding", GO:0005488, Q8H1E4, 169, 3e-47, 2, 3171, 0.20	ref|XP_002263305.1| PREDICTED: hypothetical protein [Vitis vinif...
C263796	C263796, GO:0003677, F, "DNA binding", GO:0005488, Q8H1E4, 170, 7e-50, 2, 3171, 0.20	ref|XP_002285803.1| PREDICTED: hypothetical protein isoform 2 [V...
CL7497Contig1	CL7497Contig1, GO:0003677, F, "DNA binding", GO:0005488, Q8H1E4, 181, 2e-51, 2, 3171, 0.20	ref|XP_002285802.1| PREDICTED: hypothetical protein isoform 1 [V...
CL9912Contig1	CL9912Contig1, GO:0003677, F, "DNA binding", GO:0005488, Q8IN94, 36.6, 0.094, 1, 3171, 0.10	emb|CBI27142.3| unnamed protein product [Vitis vinifera]
CL2691Contig1	CL2691Contig1, GO:0003677, F, "DNA binding", GO:0005488, Q8IN94, 38.1, 0.077, 1, 3171, 0.10	ref|XP_002282730.1| PREDICTED: hypothetical protein [Vitis vinif...
CL4231Contig1	CL4231Contig1, GO:0003677, F, "DNA binding", GO:0005488, Q8IYB8, 404, 1e-127, 9, 3171, 0.90	ref|XP_003633851.1| PREDICTED: ATP-dependent RNA helicase SUPV3L...
CL558Contig2	CL558Contig2, GO:0003677, F, "DNA binding", GO:0005488, Q8K0H5, 101, 3e-25, 1, 3171, 0.10	ref|XP_002266754.1| PREDICTED: hypothetical protein [Vitis vinif...
scaffold17080	scaffold17080, GO:0003677, F, "DNA binding", GO:0005488, Q8L3W1, 115, 2e-28, 1, 3171, 0.10	emb|CBI32503.3| unnamed protein product [Vitis vinifera]
scaffold21556	scaffold21556, GO:0003677, F, "DNA binding", GO:0005488, Q8L3W1, 125, 3e-31, 1, 3171, 0.10	ref|XP_002510293.1| DNA binding protein, putative [Ricinus commu...
CL9426Contig1	CL9426Contig1, GO:0003677, F, "DNA binding", GO:0005488, Q8L3W1, 141, 8e-37, 1, 3171, 0.10	ref|XP_002281517.1| PREDICTED: hypothetical protein [Vitis vinif...
CL4866Contig1	CL4866Contig1, GO:0003677, F, "DNA binding", GO:0005488, Q8L3W1, 41.6, 0.001, 1, 3171, 0.10	ref|XP_002282080.2| PREDICTED: B3 domain-containing protein At3g...
CL6603Contig1	CL6603Contig1, GO:0003677, F, "DNA binding", GO:0005488, Q8L3W1, 43.5, 4e-04, 1, 3171, 0.10	emb|CBI15797.3| unnamed protein product [Vitis vinifera]
scaffold13264	scaffold13264, GO:0003677, F, "DNA binding", GO:0005488, Q8L3W1, 43.5, 6e-04, 1, 3171, 0.10	ref|XP_002282080.1| PREDICTED: hypothetical protein [Vitis vinif...
CL9588Contig1	CL9588Contig1, GO:0003677, F, "DNA binding", GO:0005488, Q8L3W1, 45.8, 1e-04, 1, 3171, 0.10	ref|XP_002510290.1| conserved hypothetical protein [Ricinus comm...
CL114Contig2	CL114Contig2, GO:0003677, F, "DNA binding", GO:0005488, Q8L3W1, 51.2, 3e-06, 1, 3171, 0.10	emb|CBI14875.3| unnamed protein product [Vitis vinifera]
C211410	C211410, GO:0003677, F, "DNA binding", GO:0005488, Q8L3W1, 52.4, 1e-08, 2, 3171, 0.20	ref|XP_003633180.1| PREDICTED: uncharacterized protein LOC100854...
C232260	C232260, GO:0003677, F, "DNA binding", GO:0005488, Q8L3W1, 57.8, 5e-10, 1, 3171, 0.10	ref|XP_002532299.1| conserved hypothetical protein [Ricinus comm...
scaffold15835	scaffold15835, GO:0003677, F, "DNA binding", GO:0005488, Q8L3W1, 59.3, 7e-09, 1, 3171, 0.10	emb|CBI32504.3| unnamed protein product [Vitis vinifera]
scaffold9537	scaffold9537, GO:0003677, F, "DNA binding", GO:0005488, Q8L3W1, 66.6, 3e-11, 1, 3171, 0.10	emb|CAN82365.1| hypothetical protein VITISV_027616 [Vitis vinifera]
CL3888Contig1	CL3888Contig1, GO:0003677, F, "DNA binding", GO:0005488, Q8L3W1, 73.9, 4e-14, 1, 3171, 0.10	ref|XP_002510291.1| conserved hypothetical protein [Ricinus comm...
CL3072Contig1	CL3072Contig1, GO:0003677, F, "DNA binding", GO:0005488, Q8L3W1, 75.9, 5e-14, 1, 3171, 0.10	emb|CBI19591.3| unnamed protein product [Vitis vinifera]
CL5000Contig1	CL5000Contig1, GO:0003677, F, "DNA binding", GO:0005488, Q8L3W1, 80.1, 2e-16, 1, 3171, 0.10	ref|XP_003631680.1| PREDICTED: B3 domain-containing protein Os11...
scaffold22138	scaffold22138, GO:0003677, F, "DNA binding", GO:0005488, Q8L3W1, 81.6, 1e-16, 1, 3171, 0.10	emb|CAN76392.1| hypothetical protein VITISV_011465 [Vitis vinifera]
scaffold8896	scaffold8896, GO:0003677, F, "DNA binding", GO:0005488, Q8L500, 56.2, 8e-08, 4, 3171, 0.40	ref|XP_002283738.2| PREDICTED: GATA transcription factor 24-like...
C275896	C275896, GO:0003677, F, "DNA binding", GO:0005488, Q8L500, 56.6, 6e-08, 2, 3171, 0.20	emb|CBI18467.3| unnamed protein product [Vitis vinifera]
CL6331Contig1	CL6331Contig1, GO:0003677, F, "DNA binding", GO:0005488, Q8L500, 57.8, 3e-08, 3, 3171, 0.30	ref|XP_002270361.1| PREDICTED: hypothetical protein [Vitis vinif...
CL6326Contig1	CL6326Contig1, GO:0003677, F, "DNA binding", GO:0005488, Q8L500, 58.5, 1e-08, 4, 3171, 0.40	ref|XP_002283753.1| PREDICTED: hypothetical protein [Vitis vinif...
scaffold19661	scaffold19661, GO:0003677, F, "DNA binding", GO:0005488, Q8L7G0, 199, 1e-55, 2, 3171, 0.20	ref|XP_002311089.1| predicted protein [Populus trichocarpa] >gi|...
scaffold24690	scaffold24690, GO:0003677, F, "DNA binding", GO:0005488, Q8L7G0, 251, 2e-72, 3, 3171, 0.30	gb|ACI13681.1| putative auxin response factor ARF16 [Malus x dom...
scaffold25440	scaffold25440, GO:0003677, F, "DNA binding", GO:0005488, Q8L7G0, 263, 2e-75, 3, 3171, 0.30	ref|XP_002282437.1| PREDICTED: hypothetical protein [Vitis vinif...
scaffold7362	scaffold7362, GO:0003677, F, "DNA binding", GO:0005488, Q8L7G0, 541, 0.0, 1, 3171, 0.10	ref|XP_002518850.1| hypothetical protein RCOM_1311830 [Ricinus c...
CL2170Contig1	CL2170Contig1, GO:0003677, F, "DNA binding", GO:0005488, Q8L7G0, 603, 0.0, 1, 3171, 0.10	ref|XP_002264072.1| PREDICTED: hypothetical protein [Vitis vinif...
CL6626Contig1	CL6626Contig1, GO:0003677, F, "DNA binding", GO:0005488, Q8L7G0, 886, 0.0, 1, 3171, 0.10	ref|XP_002268348.1| PREDICTED: hypothetical protein [Vitis vinif...
CL2086Contig2	CL2086Contig2, GO:0003677, F, "DNA binding", GO:0005488, Q8L7N8, 233, 1e-69, 3, 3171, 0.30	ref|XP_002277300.1| PREDICTED: hypothetical protein [Vitis vinif...
scaffold25231	scaffold25231, GO:0003677, F, "DNA binding", GO:0005488, Q8L999, 156, 1e-44, 4, 3171, 0.40	ref|XP_002519003.1| conserved hypothetical protein [Ricinus comm...
C267628	C267628, GO:0003677, F, "DNA binding", GO:0005488, Q8L999, 281, 2e-92, 4, 3171, 0.40	gb|ADV59384.1| GAGA-binding transcriptional activator [Nicotiana...
scaffold24621	scaffold24621, GO:0003677, F, "DNA binding", GO:0005488, Q8L999, 406, 1e-137, 4, 3171, 0.40	ref|XP_002278539.1| PREDICTED: GAGA-binding transcriptional acti...
CL9118Contig1	CL9118Contig1, GO:0003677, F, "DNA binding", GO:0005488, Q8L9K1, 151, 2e-44, 2, 3171, 0.20	gb|ADJ67441.1| ethylene response factor 12 [Actinidia deliciosa]
C149858	C149858, GO:0003677, F, "DNA binding", GO:0005488, Q8LBW3, 113, 3e-33, 1, 3171, 0.10	ref|XP_002316191.1| predicted protein [Populus trichocarpa] >gi|...
C257650	C257650, GO:0003677, F, "DNA binding", GO:0005488, Q8LBW3, 135, 8e-39, 1, 3171, 0.10	ref|XP_002526340.1| LOB domain-containing protein, putative [Ric...
scaffold18645	scaffold18645, GO:0003677, F, "DNA binding", GO:0005488, Q8LBW3, 141, 6e-41, 1, 3171, 0.10	gb|AAT40528.1| LOB domain protein 1, putative [Solanum demissum]
C205034	C205034, GO:0003677, F, "DNA binding", GO:0005488, Q8LBW3, 155, 4e-49, 1, 3171, 0.10	ref|XP_002311246.1| predicted protein [Populus trichocarpa] >gi|...
C254938	C254938, GO:0003677, F, "DNA binding", GO:0005488, Q8LBW3, 160, 8e-49, 1, 3171, 0.10	gb|ACU24293.1| unknown [Glycine max]
C242700	C242700, GO:0003677, F, "DNA binding", GO:0005488, Q8LBW3, 164, 3e-51, 1, 3171, 0.10	ref|XP_002304584.1| predicted protein [Populus trichocarpa] >gi|...
scaffold25315	scaffold25315, GO:0003677, F, "DNA binding", GO:0005488, Q8LBW3, 51.6, 2e-07, 1, 3171, 0.10	gb|ABK92498.1| unknown [Populus trichocarpa]
C263982	C263982, GO:0003677, F, "DNA binding", GO:0005488, Q8LBW3, 56.2, 7e-09, 1, 3171, 0.10	ref|XP_002525255.1| LOB domain-containing protein, putative [Ric...
scaffold12411	scaffold12411, GO:0003677, F, "DNA binding", GO:0005488, Q8LDC8, 100, 1e-25, 1, 3171, 0.10	ref|XP_002264656.1| PREDICTED: hypothetical protein [Vitis vinif...
scaffold22975	scaffold22975, GO:0003677, F, "DNA binding", GO:0005488, Q8LDC8, 197, 2e-63, 1, 3171, 0.10	gb|ADJ67439.1| ethylene response factor 10 [Actinidia deliciosa]
C222572	C222572, GO:0003677, F, "DNA binding", GO:0005488, Q8LDC8, 91.7, 2e-23, 2, 3171, 0.20	ref|XP_002315707.1| AP2/ERF domain-containing transcription fact...
scaffold14168	scaffold14168, GO:0003677, F, "DNA binding", GO:0005488, Q8LDF9, 106, 2e-38, 5, 3171, 0.50	ref|NP_568431.1| high-mobility group B6 protein [Arabidopsis tha...
scaffold9169	scaffold9169, GO:0003677, F, "DNA binding", GO:0005488, Q8LPR5, 127, 2e-32, 1, 3171, 0.10	ref|XP_002525138.1| transcription factor, putative [Ricinus comm...
C278398	C278398, GO:0003677, F, "DNA binding", GO:0005488, Q8LPR5, 163, 6e-44, 1, 3171, 0.10	ref|XP_002279328.1| PREDICTED: hypothetical protein [Vitis vinif...
CL3846Contig1	CL3846Contig1, GO:0003677, F, "DNA binding", GO:0005488, Q8LPR5, 316, 1e-100, 1, 3171, 0.10	ref|XP_002282980.1| PREDICTED: hypothetical protein [Vitis vinif...
CL5711Contig1	CL5711Contig1, GO:0003677, F, "DNA binding", GO:0005488, Q8LSZ4, 351, 1e-117, 6, 3171, 0.60	ref|XP_002281897.1| PREDICTED: hypothetical protein [Vitis vinif...
CL4715Contig1	CL4715Contig1, GO:0003677, F, "DNA binding", GO:0005488, Q8LSZ4, 373, 1e-126, 6, 3171, 0.60	emb|CBI15095.3| unnamed protein product [Vitis vinifera]
scaffold678	scaffold678, GO:0003677, F, "DNA binding", GO:0005488, Q8LSZ4, 47.0, 5e-06, 3, 3171, 0.30	ref|XP_002329532.1| predicted protein [Populus trichocarpa] >gi|...
C264032	C264032, GO:0003677, F, "DNA binding", GO:0005488, Q8NI51, 37.4, 0.038, 1, 3171, 0.10	ref|NP_176439.1| bifunctional inhibitor/lipid-transfer protein/s...
scaffold24886	scaffold24886, GO:0003677, F, "DNA binding", GO:0005488, Q8RY95, 126, 8e-31, 1, 3171, 0.10	ref|XP_002280160.1| PREDICTED: hypothetical protein [Vitis vinif...
CL8219Contig1	CL8219Contig1, GO:0003677, F, "DNA binding", GO:0005488, Q8RY95, 131, 1e-31, 2, 3171, 0.20	ref|XP_002511636.1| LIGULELESS1 protein, putative [Ricinus commu...
CL1727Contig1	CL1727Contig1, GO:0003677, F, "DNA binding", GO:0005488, Q8RY95, 351, 1e-102, 3, 3171, 0.30	ref|XP_002273228.1| PREDICTED: hypothetical protein [Vitis vinif...
scaffold15010	scaffold15010, GO:0003677, F, "DNA binding", GO:0005488, Q8RY95, 369, 1e-109, 2, 3171, 0.20	ref|XP_002274934.1| PREDICTED: hypothetical protein [Vitis vinif...
scaffold24072	scaffold24072, GO:0003677, F, "DNA binding", GO:0005488, Q8RY95, 713, 0.0, 3, 3171, 0.30	dbj|BAJ34640.1| unnamed protein product [Thellungiella halophila]
CL6557Contig1	CL6557Contig1, GO:0003677, F, "DNA binding", GO:0005488, Q8RYC8, 276, 9e-78, 3, 3171, 0.30	ref|XP_002273590.1| PREDICTED: hypothetical protein [Vitis vinif...
CL8648Contig1	CL8648Contig1, GO:0003677, F, "DNA binding", GO:0005488, Q8RYC8, 635, 0.0, 3, 3171, 0.30	ref|XP_002266603.2| PREDICTED: auxin response factor 5-like [Vit...
CL2761Contig1	CL2761Contig1, GO:0003677, F, "DNA binding", GO:0005488, Q8RYC8, 707, 0.0, 3, 3171, 0.30	emb|CBI27770.3| unnamed protein product [Vitis vinifera]
scaffold22015	scaffold22015, GO:0003677, F, "DNA binding", GO:0005488, Q8RYC8, 71.2, 1e-12, 3, 3171, 0.30	ref|XP_002513844.1| Auxin response factor, putative [Ricinus com...
scaffold2949	scaffold2949, GO:0003677, F, "DNA binding", GO:0005488, Q8S307, 139, 8e-37, 2, 3171, 0.20	ref|XP_002522271.1| BRASSINAZOLE-RESISTANT 2 protein, putative [...
C276684	C276684, GO:0003677, F, "DNA binding", GO:0005488, Q8S307, 231, 1e-70, 2, 3171, 0.20	ref|XP_002310201.1| predicted protein [Populus trichocarpa] >gi|...
scaffold20400	scaffold20400, GO:0003677, F, "DNA binding", GO:0005488, Q8S307, 253, 3e-80, 2, 3171, 0.20	gb|AAK71662.1|AF395901_1 mature anther-specific protein LAT61 [S...
CL3161Contig1	CL3161Contig1, GO:0003677, F, "DNA binding", GO:0005488, Q8S8C6, 301, 8e-99, 4, 3171, 0.40	ref|XP_002269545.1| PREDICTED: GAGA-binding transcriptional acti...
C84457	C84457, GO:0003677, F, "DNA binding", GO:0005488, Q8S9G8, 45.1, 3e-10, 1, 3171, 0.10	ref|XP_002315547.1| predicted protein [Populus trichocarpa] >gi|...
scaffold20652	scaffold20652, GO:0003677, F, "DNA binding", GO:0005488, Q8S9G8, 631, 0.0, 3, 3171, 0.30	ref|XP_002277039.1| PREDICTED: hypothetical protein [Vitis vinif...
CL7389Contig1	CL7389Contig1, GO:0003677, F, "DNA binding", GO:0005488, Q8VE65, 115, 2e-29, 2, 3171, 0.20	gb|ACA50283.1| cytokinin hypersensitive 1 [Arabidopsis thaliana]
CL7869Contig1	CL7869Contig1, GO:0003677, F, "DNA binding", GO:0005488, Q8VE65, 130, 9e-35, 2, 3171, 0.20	ref|XP_002277150.2| PREDICTED: uncharacterized protein LOC100242...
CL3699Contig1	CL3699Contig1, GO:0003677, F, "DNA binding", GO:0005488, Q8VHT8, 123, 2e-30, 2, 3171, 0.20	emb|CBI32873.3| unnamed protein product [Vitis vinifera]
CL4022Contig1	CL4022Contig1, GO:0003677, F, "DNA binding", GO:0005488, Q8W234, 329, 1e-98, 2, 3171, 0.20	ref|XP_002276270.2| PREDICTED: uncharacterized protein LOC100254...
scaffold23273	scaffold23273, GO:0003677, F, "DNA binding", GO:0005488, Q8W234, 332, 1e-98, 1, 3171, 0.10	ref|XP_002318837.1| predicted protein [Populus trichocarpa] >gi|...
CL1726Contig1	CL1726Contig1, GO:0003677, F, "DNA binding", GO:0005488, Q8W234, 703, 0.0, 2, 3171, 0.20	ref|XP_002265920.1| PREDICTED: hypothetical protein [Vitis vinif...
C271246	C271246, GO:0003677, F, "DNA binding", GO:0005488, Q8W2F3, 52.0, 1e-06, 2, 3171, 0.20	ref|XP_002281626.1| PREDICTED: hypothetical protein [Vitis vinif...
scaffold12255	scaffold12255, GO:0003677, F, "DNA binding", GO:0005488, Q8WTX9, 116, 6e-27, 1, 3171, 0.10	emb|CBI40747.3| unnamed protein product [Vitis vinifera]
CL5125Contig1	CL5125Contig1, GO:0003677, F, "DNA binding", GO:0005488, Q8WTX9, 98.6, 6e-21, 1, 3171, 0.10	ref|XP_002274079.1| PREDICTED: hypothetical protein [Vitis vinif...
CL2602Contig1	CL2602Contig1, GO:0003677, F, "DNA binding", GO:0005488, Q8WUA4, 77.4, 1e-13, 1, 3171, 0.10	ref|XP_003633578.1| PREDICTED: uncharacterized protein LOC100852...
CL1789Contig1	CL1789Contig1, GO:0003677, F, "DNA binding", GO:0005488, Q91VN6, 669, 0.0, 1, 3171, 0.10	emb|CAN78736.1| hypothetical protein VITISV_003102 [Vitis vinife...
scaffold17385	scaffold17385, GO:0003677, F, "DNA binding", GO:0005488, Q920F6, 39.3, 0.009, 1, 3171, 0.10	ref|XP_002273761.1| PREDICTED: hypothetical protein [Vitis vinif...
CL10130Contig1	CL10130Contig1, GO:0003677, F, "DNA binding", GO:0005488, Q921D4, 102, 3e-25, 1, 3171, 0.10	ref|XP_002282496.1| PREDICTED: hypothetical protein [Vitis vinif...
C279708	C279708, GO:0003677, F, "DNA binding", GO:0005488, Q92466, 152, 2e-39, 1, 3171, 0.10	ref|XP_002279214.1| PREDICTED: hypothetical protein [Vitis vinif...
scaffold15360	scaffold15360, GO:0003677, F, "DNA binding", GO:0005488, Q92466, 62.0, 2e-09, 1, 3171, 0.10	ref|XP_002269406.1| PREDICTED: hypothetical protein [Vitis vinif...
scaffold26555	scaffold26555, GO:0003677, F, "DNA binding", GO:0005488, Q92466, 62.8, 1e-09, 1, 3171, 0.10	ref|XP_002279255.2| PREDICTED: uncharacterized protein LOC100247...
CL7355Contig1	CL7355Contig1, GO:0003677, F, "DNA binding", GO:0005488, Q92794, 42.0, 0.008, 1, 3171, 0.10	emb|CBI21471.3| unnamed protein product [Vitis vinifera]
CL1909Contig1	CL1909Contig1, GO:0003677, F, "DNA binding", GO:0005488, Q92794, 61.6, 8e-09, 3, 3171, 0.30	ref|XP_002277143.1| PREDICTED: hypothetical protein [Vitis vinif...
CL7720Contig1	CL7720Contig1, GO:0003677, F, "DNA binding", GO:0005488, Q92966, 155, 4e-41, 1, 3171, 0.10	ref|XP_002265978.1| PREDICTED: hypothetical protein [Vitis vinif...
scaffold24193	scaffold24193, GO:0003677, F, "DNA binding", GO:0005488, Q93V99, 1015, 0.0, 1, 3171, 0.10	ref|XP_002273837.1| PREDICTED: hypothetical protein [Vitis vinif...
CL8152Contig1	CL8152Contig1, GO:0003677, F, "DNA binding", GO:0005488, Q93V99, 1127, 0.0, 1, 3171, 0.10	ref|XP_002266688.1| PREDICTED: hypothetical protein [Vitis vinif...
scaffold18176	scaffold18176, GO:0003677, F, "DNA binding", GO:0005488, Q93V99, 119, 7e-34, 1, 3171, 0.10	ref|XP_002273837.2| PREDICTED: homeobox-leucine zipper protein H...
CL8191Contig1	CL8191Contig1, GO:0003677, F, "DNA binding", GO:0005488, Q93V99, 585, 0.0, 1, 3171, 0.10	ref|XP_002284502.1| PREDICTED: hypothetical protein [Vitis vinif...
scaffold14024	scaffold14024, GO:0003677, F, "DNA binding", GO:0005488, Q93V99, 635, 0.0, 1, 3171, 0.10	ref|XP_002272264.2| PREDICTED: homeobox-leucine zipper protein A...
CL7719Contig1	CL7719Contig1, GO:0003677, F, "DNA binding", GO:0005488, Q93V99, 636, 0.0, 1, 3171, 0.10	ref|XP_002277673.1| PREDICTED: hypothetical protein [Vitis vinif...
scaffold22147	scaffold22147, GO:0003677, F, "DNA binding", GO:0005488, Q93V99, 652, 0.0, 1, 3171, 0.10	emb|CAN61351.1| hypothetical protein VITISV_023503 [Vitis vinifera]
CL8991Contig1	CL8991Contig1, GO:0003677, F, "DNA binding", GO:0005488, Q93V99, 724, 0.0, 1, 3171, 0.10	ref|XP_002320755.1| predicted protein [Populus trichocarpa] >gi|...
CL2819Contig1	CL2819Contig1, GO:0003677, F, "DNA binding", GO:0005488, Q93WK5, 395, 1e-124, 4, 3171, 0.40	ref|XP_002275645.1| PREDICTED: hypothetical protein [Vitis vinif...
C282398	C282398, GO:0003677, F, "DNA binding", GO:0005488, Q93WK5, 406, 1e-128, 4, 3171, 0.40	ref|XP_002281776.1| PREDICTED: hypothetical protein [Vitis vinif...
CL174Contig2	CL174Contig2, GO:0003677, F, "DNA binding", GO:0005488, Q946J8, 138, 9e-35, 1, 3171, 0.10	dbj|BAF75816.1| terminal flower 2 protein [Malus x domestica] >g...
C250432	C250432, GO:0003677, F, "DNA binding", GO:0005488, Q969F1, 38.9, 0.003, 1, 3171, 0.10	emb|CBI20330.3| unnamed protein product [Vitis vinifera]
CL64Contig1	CL64Contig1, GO:0003677, F, "DNA binding", GO:0005488, Q99459, 600, 0.0, 1, 3171, 0.10	ref|XP_002265478.1| PREDICTED: hypothetical protein [Vitis vinif...
scaffold17686	scaffold17686, GO:0003677, F, "DNA binding", GO:0005488, Q99MB7, 45.8, 1e-05, 1, 3171, 0.10	ref|XP_002280008.1| PREDICTED: hypothetical protein isoform 1 [V...
scaffold20969	scaffold20969, GO:0003677, F, "DNA binding", GO:0005488, Q99MB7, 54.7, 4e-08, 1, 3171, 0.10	ref|XP_002272517.2| PREDICTED: uncharacterized protein LOC100245...
scaffold11635	scaffold11635, GO:0003677, F, "DNA binding", GO:0005488, Q99MB7, 55.1, 3e-08, 1, 3171, 0.10	ref|XP_002323576.1| predicted protein [Populus trichocarpa] >gi|...
CL5702Contig1	CL5702Contig1, GO:0003677, F, "DNA binding", GO:0005488, Q99MB7, 55.8, 7e-09, 1, 3171, 0.10	ref|XP_002525634.1| ubiquitin-protein ligase, putative [Ricinus ...
scaffold18094	scaffold18094, GO:0003677, F, "DNA binding", GO:0005488, Q99MB7, 57.4, 6e-09, 1, 3171, 0.10	ref|XP_002269005.1| PREDICTED: hypothetical protein [Vitis vinif...
scaffold20684	scaffold20684, GO:0003677, F, "DNA binding", GO:0005488, Q9AR19, 655, 0.0, 1, 3171, 0.10	ref|XP_002520973.1| histone acetyltransferase gcn5, putative [Ri...
C172802	C172802, GO:0003677, F, "DNA binding", GO:0005488, Q9BYE7, 34.3, 0.008, 1, 3171, 0.10	ref|XP_002330434.1| predicted protein [Populus trichocarpa] >gi|...
CL6805Contig1	CL6805Contig1, GO:0003677, F, "DNA binding", GO:0005488, Q9C882, 120, 2e-28, 1, 3171, 0.10	emb|CBI30254.3| unnamed protein product [Vitis vinifera]
CL7262Contig1	CL7262Contig1, GO:0003677, F, "DNA binding", GO:0005488, Q9C882, 132, 5e-33, 1, 3171, 0.10	ref|XP_003635505.1| PREDICTED: uncharacterized protein LOC100852...
C277818	C277818, GO:0003677, F, "DNA binding", GO:0005488, Q9C882, 150, 2e-38, 1, 3171, 0.10	ref|XP_002272789.1| PREDICTED: hypothetical protein [Vitis vinif...
CL6614Contig1	CL6614Contig1, GO:0003677, F, "DNA binding", GO:0005488, Q9C882, 233, 3e-67, 1, 3171, 0.10	ref|XP_002266195.1| PREDICTED: hypothetical protein [Vitis vinif...
CL4417Contig1	CL4417Contig1, GO:0003677, F, "DNA binding", GO:0005488, Q9C882, 283, 1e-86, 1, 3171, 0.10	ref|XP_002276933.1| PREDICTED: hypothetical protein [Vitis vinif...
C270140	C270140, GO:0003677, F, "DNA binding", GO:0005488, Q9C882, 38.5, 0.022, 1, 3171, 0.10	ref|XP_002270272.1| PREDICTED: similar to transcription factor [...
scaffold24901	scaffold24901, GO:0003677, F, "DNA binding", GO:0005488, Q9C882, 40.8, 0.003, 1, 3171, 0.10	ref|XP_002512665.1| conserved hypothetical protein [Ricinus comm...
C199508	C199508, GO:0003677, F, "DNA binding", GO:0005488, Q9C882, 40.8, 9e-05, 1, 3171, 0.10	ref|XP_002277307.1| PREDICTED: hypothetical protein [Vitis vinif...
scaffold26134	scaffold26134, GO:0003677, F, "DNA binding", GO:0005488, Q9C882, 50.8, 3e-06, 1, 3171, 0.10	ref|XP_002269943.2| PREDICTED: uncharacterized protein LOC100267...
scaffold3504	scaffold3504, GO:0003677, F, "DNA binding", GO:0005488, Q9C882, 63.2, 2e-09, 1, 3171, 0.10	emb|CBI15641.3| unnamed protein product [Vitis vinifera]
C275838	C275838, GO:0003677, F, "DNA binding", GO:0005488, Q9ESU6, 37.4, 0.082, 1, 3171, 0.10	ref|XP_002526587.1| conserved hypothetical protein [Ricinus comm...
CL6485Contig1	CL6485Contig1, GO:0003677, F, "DNA binding", GO:0005488, Q9ESU6, 39.7, 0.011, 2, 3171, 0.20	ref|XP_002265805.1| PREDICTED: hypothetical protein [Vitis vinif...
scaffold23383	scaffold23383, GO:0003677, F, "DNA binding", GO:0005488, Q9FGZ4, 102, 2e-23, 1, 3171, 0.10	ref|XP_002270859.1| PREDICTED: hypothetical protein [Vitis vinif...
CL7708Contig1	CL7708Contig1, GO:0003677, F, "DNA binding", GO:0005488, Q9FGZ4, 106, 7e-26, 1, 3171, 0.10	ref|XP_002308538.1| predicted protein [Populus trichocarpa] >gi|...
C266166	C266166, GO:0003677, F, "DNA binding", GO:0005488, Q9FGZ4, 116, 8e-29, 1, 3171, 0.10	ref|XP_002279024.1| PREDICTED: hypothetical protein [Vitis vinif...
C246692	C246692, GO:0003677, F, "DNA binding", GO:0005488, Q9FGZ4, 118, 4e-31, 1, 3171, 0.10	gb|ACV92018.1| WRKY transcription factor 16 [(Populus tomentosa ...
scaffold24481	scaffold24481, GO:0003677, F, "DNA binding", GO:0005488, Q9FGZ4, 167, 2e-47, 1, 3171, 0.10	ref|XP_002279385.1| PREDICTED: hypothetical protein [Vitis vinif...
scaffold22500	scaffold22500, GO:0003677, F, "DNA binding", GO:0005488, Q9FGZ4, 167, 2e-49, 1, 3171, 0.10	ref|XP_002515251.1| WRKY transcription factor, putative [Ricinus...
CL4388Contig1	CL4388Contig1, GO:0003677, F, "DNA binding", GO:0005488, Q9FNY0, 419, 1e-143, 6, 3171, 0.60	ref|XP_002275458.1| PREDICTED: hypothetical protein [Vitis vinif...
C243682	C243682, GO:0003677, F, "DNA binding", GO:0005488, Q9FNY0, 56.6, 4e-09, 2, 3171, 0.20	emb|CAC17702.1| transcription factor (E2F) [Chenopodium rubrum]
scaffold4248	scaffold4248, GO:0003677, F, "DNA binding", GO:0005488, Q9FNY0, 72.0, 4e-15, 2, 3171, 0.20	ref|XP_002275458.2| PREDICTED: transcription factor E2FA [Vitis ...
scaffold23580	scaffold23580, GO:0003677, F, "DNA binding", GO:0005488, Q9FV71, 243, 5e-76, 5, 3171, 0.50	emb|CBI28269.3| unnamed protein product [Vitis vinifera]
CL1165Contig1	CL1165Contig1, GO:0003677, F, "DNA binding", GO:0005488, Q9FV71, 412, 1e-137, 5, 3171, 0.50	ref|XP_002272473.1| PREDICTED: hypothetical protein [Vitis vinif...
scaffold10779	scaffold10779, GO:0003677, F, "DNA binding", GO:0005488, Q9H4L7, 357, 1e-107, 2, 3171, 0.20	ref|XP_003631348.1| PREDICTED: helicase SWR1-like [Vitis vinifer...
CL8922Contig1	CL8922Contig1, GO:0003677, F, "DNA binding", GO:0005488, Q9H9T3, 793, 0.0, 1, 3171, 0.10	ref|XP_002262701.1| PREDICTED: hypothetical protein [Vitis vinif...
C279070	C279070, GO:0003677, F, "DNA binding", GO:0005488, Q9HBE1, 47.0, 1e-04, 1, 3171, 0.10	ref|XP_002509600.1| nucleic acid binding protein, putative [Rici...
CL6960Contig1	CL6960Contig1, GO:0003677, F, "DNA binding", GO:0005488, Q9LDE2, 267, 1e-85, 4, 3171, 0.40	ref|XP_002283243.1| PREDICTED: hypothetical protein [Vitis vinif...
CL578Contig1	CL578Contig1, GO:0003677, F, "DNA binding", GO:0005488, Q9LDE2, 307, 1e-102, 4, 3171, 0.40	ref|XP_002285185.1| PREDICTED: hypothetical protein isoform 1 [V...
C274322	C274322, GO:0003677, F, "DNA binding", GO:0005488, Q9LES3, 132, 1e-34, 7, 3171, 0.70	ref|XP_002266344.1| PREDICTED: hypothetical protein [Vitis vinif...
CL6509Contig1	CL6509Contig1, GO:0003677, F, "DNA binding", GO:0005488, Q9LES3, 160, 9e-46, 7, 3171, 0.70	dbj|BAL61093.1| putative basic leucine-zipper transcription fact...
C275084	C275084, GO:0003677, F, "DNA binding", GO:0005488, Q9LES3, 294, 5e-96, 6, 3171, 0.60	ref|XP_002265747.1| PREDICTED: hypothetical protein [Vitis vinif...
scaffold16633	scaffold16633, GO:0003677, F, "DNA binding", GO:0005488, Q9LKL2, 140, 1e-39, 4, 3171, 0.40	gb|AAU20772.1| timing of CAB expression 1 protein [Castanea sativa]
CL2449Contig1	CL2449Contig1, GO:0003677, F, "DNA binding", GO:0005488, Q9LKL2, 519, 1e-175, 4, 3171, 0.40	ref|XP_002281757.2| PREDICTED: two-component response regulator-...
C160828	C160828, GO:0003677, F, "DNA binding", GO:0005488, Q9LKL2, 53.1, 1e-09, 1, 3171, 0.10	gb|AEA50889.1| toc1 [Populus tremula]
scaffold15290	scaffold15290, GO:0003677, F, "DNA binding", GO:0005488, Q9LKZ3, 1234, 0.0, 2, 3171, 0.20	sp|Q2ABE5.1|RBR_CAMSI RecName: Full=Retinoblastoma-related prote...
scaffold27068	scaffold27068, GO:0003677, F, "DNA binding", GO:0005488, Q9LN63, 130, 4e-33, 2, 3171, 0.20	ref|XP_002285537.2| PREDICTED: BES1/BZR1 homolog protein 4-like ...
scaffold24924	scaffold24924, GO:0003677, F, "DNA binding", GO:0005488, Q9LN63, 149, 2e-40, 2, 3171, 0.20	ref|XP_002267082.1| PREDICTED: hypothetical protein [Vitis vinif...
CL10427Contig1	CL10427Contig1, GO:0003677, F, "DNA binding", GO:0005488, Q9LN63, 152, 7e-42, 2, 3171, 0.20	ref|XP_002283352.1| PREDICTED: hypothetical protein [Vitis vinif...
scaffold23031	scaffold23031, GO:0003677, F, "DNA binding", GO:0005488, Q9LN63, 92.8, 4e-22, 2, 3171, 0.20	gb|ACU23266.1| unknown [Glycine max]
scaffold17418	scaffold17418, GO:0003677, F, "DNA binding", GO:0005488, Q9LSE2, 128, 1e-32, 2, 3171, 0.20	ref|XP_002264407.1| PREDICTED: hypothetical protein [Vitis vinif...
CL9031Contig1	CL9031Contig1, GO:0003677, F, "DNA binding", GO:0005488, Q9LSE2, 142, 6e-37, 2, 3171, 0.20	gb|AFH68208.1| transcription factor bHLH [Vitis amurensis] >gi|3...
CL716Contig1	CL716Contig1, GO:0003677, F, "DNA binding", GO:0005488, Q9LSE2, 316, 1e-99, 2, 3171, 0.20	ref|XP_002275711.1| PREDICTED: hypothetical protein isoform 1 [V...
scaffold20507	scaffold20507, GO:0003677, F, "DNA binding", GO:0005488, Q9LSE2, 38.5, 0.006, 1, 3171, 0.10	ref|XP_002270440.2| PREDICTED: transcription factor bHLH93 [Viti...
scaffold26890	scaffold26890, GO:0003677, F, "DNA binding", GO:0005488, Q9LSE2, 400, 1e-132, 2, 3171, 0.20	gb|AFP25102.1| ICE1 [Camellia sinensis]
C208920	C208920, GO:0003677, F, "DNA binding", GO:0005488, Q9LSE2, 41.2, 9e-05, 1, 3171, 0.10	ref|XP_003631270.1| PREDICTED: transcription factor bHLH90-like ...
C254798	C254798, GO:0003677, F, "DNA binding", GO:0005488, Q9LSE2, 45.1, 7e-05, 1, 3171, 0.10	ref|XP_002268100.1| PREDICTED: hypothetical protein [Vitis vinif...
CL7205Contig1	CL7205Contig1, GO:0003677, F, "DNA binding", GO:0005488, Q9LSE2, 48.9, 2e-06, 1, 3171, 0.10	ref|XP_002278871.1| PREDICTED: hypothetical protein [Vitis vinif...
C263480	C263480, GO:0003677, F, "DNA binding", GO:0005488, Q9LSE2, 79.3, 8e-16, 1, 3171, 0.10	ref|NP_001239951.1| uncharacterized protein LOC100817978 [Glycin...
C259450	C259450, GO:0003677, F, "DNA binding", GO:0005488, Q9LSE2, 91.3, 4e-20, 1, 3171, 0.10	ref|XP_002263999.1| PREDICTED: hypothetical protein [Vitis vinif...
CL8599Contig1	CL8599Contig1, GO:0003677, F, "DNA binding", GO:0005488, Q9LUW6, 480, 1e-159, 1, 3171, 0.10	ref|XP_002278318.1| PREDICTED: hypothetical protein [Vitis vinif...
C281332	C281332, GO:0003677, F, "DNA binding", GO:0005488, Q9LUW6, 588, 0.0, 1, 3171, 0.10	emb|CBI31778.3| unnamed protein product [Vitis vinifera]
C213354	C213354, GO:0003677, F, "DNA binding", GO:0005488, Q9LW31, 70.5, 4e-15, 3, 3171, 0.30	gb|ABD32571.1| Transcriptional factor B3 [Medicago truncatula]
scaffold23232	scaffold23232, GO:0003677, F, "DNA binding", GO:0005488, Q9M2U1, 110, 5e-28, 1, 3171, 0.10	ref|XP_002300933.1| f-box family protein [Populus trichocarpa] >...
C252832	C252832, GO:0003677, F, "DNA binding", GO:0005488, Q9M2U1, 113, 2e-29, 1, 3171, 0.10	ref|XP_002526146.1| hypothetical protein RCOM_0137680 [Ricinus c...
scaffold25820	scaffold25820, GO:0003677, F, "DNA binding", GO:0005488, Q9M2U1, 114, 1e-27, 1, 3171, 0.10	ref|XP_002262703.1| PREDICTED: hypothetical protein [Vitis vinif...
scaffold23642	scaffold23642, GO:0003677, F, "DNA binding", GO:0005488, Q9M2U1, 117, 3e-28, 1, 3171, 0.10	ref|XP_002274028.1| PREDICTED: hypothetical protein [Vitis vinif...
C254294	C254294, GO:0003677, F, "DNA binding", GO:0005488, Q9M2U1, 120, 7e-32, 1, 3171, 0.10	ref|XP_002275610.1| PREDICTED: hypothetical protein [Vitis vinif...
scaffold25827	scaffold25827, GO:0003677, F, "DNA binding", GO:0005488, Q9M2U1, 121, 3e-31, 1, 3171, 0.10	ref|XP_002303678.1| f-box family protein [Populus trichocarpa] >...
C264152	C264152, GO:0003677, F, "DNA binding", GO:0005488, Q9M2U1, 122, 1e-31, 1, 3171, 0.10	ref|XP_002320208.1| predicted protein [Populus trichocarpa] >gi|...
CL4611Contig1	CL4611Contig1, GO:0003677, F, "DNA binding", GO:0005488, Q9M2U1, 146, 5e-39, 2, 3171, 0.20	emb|CAN79495.1| hypothetical protein VITISV_020749 [Vitis vinifera]
scaffold24916	scaffold24916, GO:0003677, F, "DNA binding", GO:0005488, Q9M2U1, 150, 2e-40, 1, 3171, 0.10	ref|XP_002281144.1| PREDICTED: hypothetical protein [Vitis vinif...
C272438	C272438, GO:0003677, F, "DNA binding", GO:0005488, Q9M2U1, 152, 5e-42, 1, 3171, 0.10	emb|CBI30569.3| unnamed protein product [Vitis vinifera]
scaffold17127	scaffold17127, GO:0003677, F, "DNA binding", GO:0005488, Q9M2U1, 65.1, 3e-11, 1, 3171, 0.10	ref|XP_002268276.2| PREDICTED: uncharacterized protein LOC100246...
scaffold18469	scaffold18469, GO:0003677, F, "DNA binding", GO:0005488, Q9M2U1, 79.7, 3e-16, 1, 3171, 0.10	ref|XP_002266518.2| PREDICTED: dof zinc finger protein DOF5.7-li...
CL5186Contig1	CL5186Contig1, GO:0003677, F, "DNA binding", GO:0005488, Q9M591, 234, 7e-77, 1, 3171, 0.10	sp|Q945B7.1|CRD1_EUPES RecName: Full=Magnesium-protoporphyrin IX...
CL641Contig2	CL641Contig2, GO:0003677, F, "DNA binding", GO:0005488, Q9M591, 285, 4e-95, 1, 3171, 0.10	ref|XP_002523677.1| Magnesium-protoporphyrin IX monomethyl ester...
scaffold2669	scaffold2669, GO:0003677, F, "DNA binding", GO:0005488, Q9M7Q4, 193, 5e-54, 6, 3171, 0.60	ref|XP_002302435.1| predicted protein [Populus trichocarpa] >gi|...
CL6082Contig1	CL6082Contig1, GO:0003677, F, "DNA binding", GO:0005488, Q9M7Q4, 264, 1e-81, 6, 3171, 0.60	emb|CAN64991.1| hypothetical protein VITISV_001773 [Vitis vinifera]
scaffold2668	scaffold2668, GO:0003677, F, "DNA binding", GO:0005488, Q9M7Q4, 342, 1e-110, 6, 3171, 0.60	ref|XP_002284791.1| PREDICTED: ripening-related bZIP protein-lik...
CL10438Contig1	CL10438Contig1, GO:0003677, F, "DNA binding", GO:0005488, Q9NP71, 37.7, 0.044, 3, 3171, 0.30	ref|XP_002267600.1| PREDICTED: hypothetical protein [Vitis vinif...
scaffold9912	scaffold9912, GO:0003677, F, "DNA binding", GO:0005488, Q9NS87, 133, 3e-36, 1, 3171, 0.10	ref|XP_002274818.2| PREDICTED: uncharacterized protein LOC100245...
CL7973Contig1	CL7973Contig1, GO:0003677, F, "DNA binding", GO:0005488, Q9NS87, 247, 5e-66, 1, 3171, 0.10	ref|XP_002276503.2| PREDICTED: uncharacterized protein LOC100253...
scaffold26848	scaffold26848, GO:0003677, F, "DNA binding", GO:0005488, Q9NS87, 341, 2e-96, 1, 3171, 0.10	ref|XP_002265361.1| PREDICTED: hypothetical protein [Vitis vinif...
CL9635Contig1	CL9635Contig1, GO:0003677, F, "DNA binding", GO:0005488, Q9NS87, 39.3, 0.048, 1, 3171, 0.10	ref|XP_002281751.1| PREDICTED: hypothetical protein [Vitis vinif...
scaffold14264	scaffold14264, GO:0003677, F, "DNA binding", GO:0005488, Q9NS87, 398, 1e-116, 1, 3171, 0.10	ref|XP_002273307.2| PREDICTED: uncharacterized protein LOC100266...
CL441Contig1	CL441Contig1, GO:0003677, F, "DNA binding", GO:0005488, Q9NTI5, 100, 1e-20, 1, 3171, 0.10	emb|CBI21072.3| unnamed protein product [Vitis vinifera]
scaffold7840	scaffold7840, GO:0003677, F, "DNA binding", GO:0005488, Q9NTI5, 261, 1e-69, 1, 3171, 0.10	emb|CAN75734.1| hypothetical protein VITISV_030148 [Vitis vinifera]
C269888	C269888, GO:0003677, F, "DNA binding", GO:0005488, Q9NTI5, 37.4, 0.058, 1, 3171, 0.10	emb|CAA04670.1| 39 kDa EF-Hand containing protein [Solanum tuber...
CL490Contig1	CL490Contig1, GO:0003677, F, "DNA binding", GO:0005488, Q9NTI5, 38.1, 0.035, 1, 3171, 0.10	ref|XP_003082236.1| unnamed protein product [Ostreococcus tauri]...
scaffold14754	scaffold14754, GO:0003677, F, "DNA binding", GO:0005488, Q9QXE7, 463, 1e-156, 2, 3171, 0.20	ref|XP_002283856.1| PREDICTED: hypothetical protein isoform 2 [V...
CL9364Contig1	CL9364Contig1, GO:0003677, F, "DNA binding", GO:0005488, Q9S775, 33.5, 0.077, 1, 3171, 0.10	ref|XP_003631487.1| PREDICTED: uncharacterized protein LOC100855...
scaffold14782	scaffold14782, GO:0003677, F, "DNA binding", GO:0005488, Q9S775, 554, 1e-166, 7, 3171, 0.70	ref|XP_003631193.1| PREDICTED: uncharacterized protein LOC100247...
scaffold7081	scaffold7081, GO:0003677, F, "DNA binding", GO:0005488, Q9S775, 69.3, 2e-12, 1, 3171, 0.10	ref|XP_002968056.1| hypothetical protein SELMODRAFT_409106 [Sela...
CL9013Contig1	CL9013Contig1, GO:0003677, F, "DNA binding", GO:0005488, Q9SB61, 136, 5e-37, 2, 3171, 0.20	ref|XP_002266577.2| PREDICTED: ZF-HD homeobox protein At4g24660-...
C264556	C264556, GO:0003677, F, "DNA binding", GO:0005488, Q9SB61, 136, 6e-38, 2, 3171, 0.20	ref|XP_002510399.1| transcription factor, putative [Ricinus comm...
CL7539Contig1	CL7539Contig1, GO:0003677, F, "DNA binding", GO:0005488, Q9SB61, 173, 2e-49, 2, 3171, 0.20	ref|XP_002270289.1| PREDICTED: hypothetical protein [Vitis vinif...
C261800	C261800, GO:0003677, F, "DNA binding", GO:0005488, Q9SB61, 199, 9e-63, 2, 3171, 0.20	ref|XP_003635057.1| PREDICTED: ZF-HD homeobox protein At4g24660-...
CL3517Contig1	CL3517Contig1, GO:0003677, F, "DNA binding", GO:0005488, Q9SB61, 217, 4e-69, 2, 3171, 0.20	ref|XP_002514009.1| transcription factor, putative [Ricinus comm...
CL1186Contig1	CL1186Contig1, GO:0003677, F, "DNA binding", GO:0005488, Q9SB61, 224, 5e-71, 2, 3171, 0.20	ref|XP_002285709.1| PREDICTED: hypothetical protein [Vitis vinif...
C230126	C230126, GO:0003677, F, "DNA binding", GO:0005488, Q9SB61, 60.1, 3e-11, 2, 3171, 0.20	gb|ABR16776.1| unknown [Picea sitchensis]
C127050	C127050, GO:0003677, F, "DNA binding", GO:0005488, Q9SB61, 63.9, 4e-14, 2, 3171, 0.20	gb|ABY61023.1| zinc finger homeodomain protein 1 [Saruma henryi]
C164816	C164816, GO:0003677, F, "DNA binding", GO:0005488, Q9SB61, 94.0, 2e-25, 2, 3171, 0.20	ref|XP_002518018.1| conserved hypothetical protein [Ricinus comm...
scaffold22349	scaffold22349, GO:0003677, F, "DNA binding", GO:0005488, Q9SB61, 94.0, 6e-24, 2, 3171, 0.20	ref|XP_002323855.1| predicted protein [Populus trichocarpa] >gi|...
scaffold18863	scaffold18863, GO:0003677, F, "DNA binding", GO:0005488, Q9SB61, 94.4, 2e-24, 2, 3171, 0.20	emb|CAN66937.1| hypothetical protein VITISV_006217 [Vitis vinifera]
C214876	C214876, GO:0003677, F, "DNA binding", GO:0005488, Q9SEI0, 112, 5e-32, 2, 3171, 0.20	gb|ABM53274.1| GAMYB-like2 [Solanum lycopersicum]
scaffold20341	scaffold20341, GO:0003677, F, "DNA binding", GO:0005488, Q9SEI0, 144, 2e-43, 2, 3171, 0.20	gb|ACQ42220.1| R2R3 transcription factor MYB108-like protein 1 [...
C250138	C250138, GO:0003677, F, "DNA binding", GO:0005488, Q9SEI0, 158, 3e-48, 1, 3171, 0.10	ref|XP_002308525.1| predicted protein [Populus trichocarpa] >gi|...
CL2354Contig1	CL2354Contig1, GO:0003677, F, "DNA binding", GO:0005488, Q9SEI0, 169, 8e-51, 2, 3171, 0.20	gb|AAG08962.1|AF122054_1 tuber-specific and sucrose-responsive e...
scaffold24692	scaffold24692, GO:0003677, F, "DNA binding", GO:0005488, Q9SEI0, 172, 2e-53, 3, 3171, 0.30	ref|XP_002269422.1| PREDICTED: hypothetical protein [Vitis vinif...
C256442	C256442, GO:0003677, F, "DNA binding", GO:0005488, Q9SEI0, 176, 1e-54, 3, 3171, 0.30	ref|XP_002273991.1| PREDICTED: hypothetical protein [Vitis vinif...
C247270	C247270, GO:0003677, F, "DNA binding", GO:0005488, Q9SEI0, 208, 4e-68, 3, 3171, 0.30	ref|XP_002279128.1| PREDICTED: hypothetical protein, partial [Vi...
C191014	C191014, GO:0003677, F, "DNA binding", GO:0005488, Q9SEI0, 83.6, 4e-21, 3, 3171, 0.30	ref|XP_002319935.1| predicted protein [Populus trichocarpa] >gi|...
CL2610Contig1	CL2610Contig1, GO:0003677, F, "DNA binding", GO:0005488, Q9SEZ1, 163, 3e-47, 2, 3171, 0.20	ref|XP_002283533.1| PREDICTED: hypothetical protein [Vitis vinif...
scaffold13858	scaffold13858, GO:0003677, F, "DNA binding", GO:0005488, Q9SEZ1, 163, 3e-47, 3, 3171, 0.30	ref|XP_002273802.1| PREDICTED: hypothetical protein [Vitis vinif...
scaffold19347	scaffold19347, GO:0003677, F, "DNA binding", GO:0005488, Q9SEZ1, 94.0, 3e-21, 2, 3171, 0.20	ref|XP_002305381.1| predicted protein [Populus trichocarpa] >gi|...
scaffold26758	scaffold26758, GO:0003677, F, "DNA binding", GO:0005488, Q9SGS2, 149, 5e-41, 4, 3171, 0.40	ref|XP_002330570.1| high mobility group family [Populus trichoca...
C272476	C272476, GO:0003677, F, "DNA binding", GO:0005488, Q9SGS2, 221, 8e-68, 4, 3171, 0.40	ref|XP_002264357.1| PREDICTED: hypothetical protein [Vitis vinif...
scaffold16253	scaffold16253, GO:0003677, F, "DNA binding", GO:0005488, Q9SGS2, 355, 1e-122, 3, 3171, 0.30	ref|XP_002510615.1| transcription factor, putative [Ricinus comm...
CL7499Contig1	CL7499Contig1, GO:0003677, F, "DNA binding", GO:0005488, Q9SIC9, 1035, 0.0, 1, 3171, 0.10	ref|XP_002271180.1| PREDICTED: hypothetical protein [Vitis vinif...
C238108	C238108, GO:0003677, F, "DNA binding", GO:0005488, Q9SIC9, 104, 8e-26, 1, 3171, 0.10	emb|CBI17752.3| unnamed protein product [Vitis vinifera]
C280054	C280054, GO:0003677, F, "DNA binding", GO:0005488, Q9SIC9, 113, 3e-25, 1, 3171, 0.10	ref|XP_002514778.1| pentatricopeptide repeat-containing protein,...
CL9740Contig1	CL9740Contig1, GO:0003677, F, "DNA binding", GO:0005488, Q9SIC9, 115, 1e-26, 1, 3171, 0.10	ref|XP_002271426.1| PREDICTED: hypothetical protein [Vitis vinif...
scaffold20468	scaffold20468, GO:0003677, F, "DNA binding", GO:0005488, Q9SIC9, 125, 3e-29, 1, 3171, 0.10	emb|CAN75708.1| hypothetical protein VITISV_031421 [Vitis vinifera]
CL9927Contig1	CL9927Contig1, GO:0003677, F, "DNA binding", GO:0005488, Q9SIC9, 131, 1e-30, 1, 3171, 0.10	ref|XP_002279656.1| PREDICTED: hypothetical protein [Vitis vinif...
CL1590Contig1	CL1590Contig1, GO:0003677, F, "DNA binding", GO:0005488, Q9SIC9, 141, 2e-33, 1, 3171, 0.10	ref|XP_002276432.2| PREDICTED: pentatricopeptide repeat-containi...
scaffold23574	scaffold23574, GO:0003677, F, "DNA binding", GO:0005488, Q9SIC9, 149, 2e-36, 1, 3171, 0.10	ref|XP_002274101.1| PREDICTED: hypothetical protein [Vitis vinif...
scaffold2494	scaffold2494, GO:0003677, F, "DNA binding", GO:0005488, Q9SIC9, 151, 5e-37, 1, 3171, 0.10	ref|XP_002278451.1| PREDICTED: hypothetical protein [Vitis vinif...
scaffold27002	scaffold27002, GO:0003677, F, "DNA binding", GO:0005488, Q9SIC9, 166, 2e-42, 1, 3171, 0.10	ref|XP_002298285.1| predicted protein [Populus trichocarpa] >gi|...
scaffold5410	scaffold5410, GO:0003677, F, "DNA binding", GO:0005488, Q9SIC9, 175, 1e-44, 1, 3171, 0.10	ref|XP_002269600.2| PREDICTED: pentatricopeptide repeat-containi...
CL2897Contig1	CL2897Contig1, GO:0003677, F, "DNA binding", GO:0005488, Q9SIC9, 186, 9e-48, 1, 3171, 0.10	ref|XP_002266698.1| PREDICTED: hypothetical protein [Vitis vinif...
scaffold18592	scaffold18592, GO:0003677, F, "DNA binding", GO:0005488, Q9SIC9, 260, 8e-73, 1, 3171, 0.10	ref|XP_002269471.1| PREDICTED: hypothetical protein [Vitis vinif...
C282526	C282526, GO:0003677, F, "DNA binding", GO:0005488, Q9SIC9, 278, 6e-79, 1, 3171, 0.10	ref|XP_002280557.1| PREDICTED: hypothetical protein [Vitis vinif...
C80399	C80399, GO:0003677, F, "DNA binding", GO:0005488, Q9SIC9, 32.0, 0.012, 1, 3171, 0.10	gb|AEI98618.1| hypothetical protein 111O18.5 [Coffea canephora]
C152178	C152178, GO:0003677, F, "DNA binding", GO:0005488, Q9SIC9, 32.3, 0.026, 1, 3171, 0.10	ref|XP_003632809.1| PREDICTED: pentatricopeptide repeat-containi...
C164118	C164118, GO:0003677, F, "DNA binding", GO:0005488, Q9SIC9, 33.9, 0.009, 1, 3171, 0.10	ref|XP_002275213.2| PREDICTED: pentatricopeptide repeat-containi...
scaffold22911	scaffold22911, GO:0003677, F, "DNA binding", GO:0005488, Q9SIC9, 37.7, 0.085, 1, 3171, 0.10	ref|XP_002264971.2| PREDICTED: uncharacterized protein LOC100261...
C155080	C155080, GO:0003677, F, "DNA binding", GO:0005488, Q9SIC9, 40.4, 4e-05, 1, 3171, 0.10	ref|XP_002271995.1| PREDICTED: hypothetical protein [Vitis vinif...
C174272	C174272, GO:0003677, F, "DNA binding", GO:0005488, Q9SIC9, 42.4, 1e-05, 1, 3171, 0.10	ref|XP_003631786.1| PREDICTED: pentatricopeptide repeat-containi...
C132602	C132602, GO:0003677, F, "DNA binding", GO:0005488, Q9SIC9, 42.4, 5e-06, 1, 3171, 0.10	ref|XP_002519998.1| pentatricopeptide repeat-containing protein,...
C264640	C264640, GO:0003677, F, "DNA binding", GO:0005488, Q9SIC9, 43.1, 6e-04, 1, 3171, 0.10	ref|XP_002274318.1| PREDICTED: hypothetical protein [Vitis vinif...
C136158	C136158, GO:0003677, F, "DNA binding", GO:0005488, Q9SIC9, 49.7, 1e-08, 1, 3171, 0.10	ref|XP_002888995.1| hypothetical protein ARALYDRAFT_476621 [Arab...
scaffold14398	scaffold14398, GO:0003677, F, "DNA binding", GO:0005488, Q9SIC9, 51.2, 5e-08, 1, 3171, 0.10	ref|XP_002306508.1| predicted protein [Populus trichocarpa] >gi|...
scaffold26464	scaffold26464, GO:0003677, F, "DNA binding", GO:0005488, Q9SIC9, 52.4, 1e-06, 1, 3171, 0.10	ref|XP_002521239.1| pentatricopeptide repeat-containing protein,...
CL9085Contig1	CL9085Contig1, GO:0003677, F, "DNA binding", GO:0005488, Q9SIC9, 61.6, 4e-09, 1, 3171, 0.10	ref|XP_002265876.1| PREDICTED: hypothetical protein [Vitis vinif...
CL4596Contig1	CL4596Contig1, GO:0003677, F, "DNA binding", GO:0005488, Q9SIC9, 64.7, 6e-10, 1, 3171, 0.10	ref|XP_002279701.2| PREDICTED: pentatricopeptide repeat-containi...
C204636	C204636, GO:0003677, F, "DNA binding", GO:0005488, Q9SIC9, 70.1, 6e-15, 1, 3171, 0.10	emb|CBI25159.3| unnamed protein product [Vitis vinifera]
C279122	C279122, GO:0003677, F, "DNA binding", GO:0005488, Q9SIC9, 86.7, 5e-17, 1, 3171, 0.10	ref|XP_002273719.1| PREDICTED: hypothetical protein [Vitis vinif...
CL4247Contig1	CL4247Contig1, GO:0003677, F, "DNA binding", GO:0005488, Q9SIC9, 88.6, 7e-31, 1, 3171, 0.10	ref|XP_002270184.2| PREDICTED: pentatricopeptide repeat-containi...
scaffold13316	scaffold13316, GO:0003677, F, "DNA binding", GO:0005488, Q9SIC9, 90.5, 2e-18, 1, 3171, 0.10	emb|CBI15105.3| unnamed protein product [Vitis vinifera]
C267334	C267334, GO:0003677, F, "DNA binding", GO:0005488, Q9SIC9, 98.6, 9e-22, 1, 3171, 0.10	ref|XP_002319373.1| predicted protein [Populus trichocarpa] >gi|...
scaffold1833	scaffold1833, GO:0003677, F, "DNA binding", GO:0005488, Q9SJ56, 249, 1e-70, 1, 3171, 0.10	ref|XP_002269670.1| PREDICTED: hypothetical protein [Vitis vinif...
scaffold24040	scaffold24040, GO:0003677, F, "DNA binding", GO:0005488, Q9SJ56, 37.0, 0.056, 1, 3171, 0.10	ref|XP_002277646.1| PREDICTED: hypothetical protein [Vitis vinif...
CL2250Contig1	CL2250Contig1, GO:0003677, F, "DNA binding", GO:0005488, Q9SJ56, 373, 1e-118, 1, 3171, 0.10	ref|XP_002524053.1| bel1 homeotic protein, putative [Ricinus com...
CL3829Contig1	CL3829Contig1, GO:0003677, F, "DNA binding", GO:0005488, Q9SJ56, 437, 1e-140, 1, 3171, 0.10	ref|XP_002275098.1| PREDICTED: hypothetical protein [Vitis vinif...
C237696	C237696, GO:0003677, F, "DNA binding", GO:0005488, Q9SUP6, 112, 1e-29, 2, 3171, 0.20	gb|ACJ04728.1| WRKY transcription factor-30 [Capsicum annuum]
CL8344Contig1	CL8344Contig1, GO:0003677, F, "DNA binding", GO:0005488, Q9SUP6, 172, 8e-48, 2, 3171, 0.20	ref|XP_002320852.1| predicted protein [Populus trichocarpa] >gi|...
CL6471Contig1	CL6471Contig1, GO:0003677, F, "DNA binding", GO:0005488, Q9SUP6, 202, 2e-61, 1, 3171, 0.10	gb|ACV92023.1| WRKY transcription factor 21 [(Populus tomentosa ...
C124064	C124064, GO:0003677, F, "DNA binding", GO:0005488, Q9SUP6, 71.2, 2e-16, 1, 3171, 0.10	ref|XP_002267793.1| PREDICTED: hypothetical protein [Vitis vinif...
CL5418Contig1	CL5418Contig1, GO:0003677, F, "DNA binding", GO:0005488, Q9SUP7, 291, 2e-90, 2, 3171, 0.20	ref|XP_002273198.1| PREDICTED: hypothetical protein [Vitis vinif...
scaffold17002	scaffold17002, GO:0003677, F, "DNA binding", GO:0005488, Q9SX27, 353, 1e-125, 4, 3171, 0.40	ref|XP_002282030.2| PREDICTED: transcription factor HBP-1b(c1)-l...
scaffold3032	scaffold3032, GO:0003677, F, "DNA binding", GO:0005488, Q9SZP1, 110, 8e-27, 1, 3171, 0.10	gb|AFG28177.1| putative MYB transcription factor [Vitis bellula]
CL9909Contig1	CL9909Contig1, GO:0003677, F, "DNA binding", GO:0005488, Q9SZP1, 122, 5e-33, 1, 3171, 0.10	gb|ACI23563.1| MYB-like protein 2 [Gossypium barbadense]
C192608	C192608, GO:0003677, F, "DNA binding", GO:0005488, Q9SZP1, 134, 4e-40, 1, 3171, 0.10	emb|CBI24203.3| unnamed protein product [Vitis vinifera]
scaffold2667	scaffold2667, GO:0003677, F, "DNA binding", GO:0005488, Q9SZP1, 135, 2e-40, 1, 3171, 0.10	ref|XP_002301350.1| predicted protein [Populus trichocarpa] >gi|...
scaffold5178	scaffold5178, GO:0003677, F, "DNA binding", GO:0005488, Q9SZP1, 148, 4e-43, 2, 3171, 0.20	ref|XP_002275846.1| PREDICTED: hypothetical protein [Vitis vinif...
scaffold25883	scaffold25883, GO:0003677, F, "DNA binding", GO:0005488, Q9SZP1, 164, 2e-47, 1, 3171, 0.10	ref|XP_002284926.1| PREDICTED: hypothetical protein [Vitis vinif...
C268534	C268534, GO:0003677, F, "DNA binding", GO:0005488, Q9SZP1, 166, 5e-48, 1, 3171, 0.10	ref|XP_002283575.1| PREDICTED: hypothetical protein isoform 1 [V...
C264642	C264642, GO:0003677, F, "DNA binding", GO:0005488, Q9SZP1, 170, 2e-50, 1, 3171, 0.10	ref|XP_002271738.1| PREDICTED: R2R3 MYB60 transcription factor [...
C257864	C257864, GO:0003677, F, "DNA binding", GO:0005488, Q9SZP1, 171, 3e-51, 3, 3171, 0.30	ref|XP_002276962.1| PREDICTED: hypothetical protein [Vitis vinif...
CL7979Contig1	CL7979Contig1, GO:0003677, F, "DNA binding", GO:0005488, Q9SZP1, 177, 1e-53, 2, 3171, 0.20	ref|XP_002302045.1| predicted protein [Populus trichocarpa] >gi|...
scaffold26324	scaffold26324, GO:0003677, F, "DNA binding", GO:0005488, Q9SZP1, 179, 2e-53, 1, 3171, 0.10	ref|XP_002265082.1| PREDICTED: hypothetical protein [Vitis vinif...
scaffold21861	scaffold21861, GO:0003677, F, "DNA binding", GO:0005488, Q9SZP1, 186, 9e-55, 1, 3171, 0.10	ref|XP_002278063.1| PREDICTED: hypothetical protein [Vitis vinif...
scaffold26229	scaffold26229, GO:0003677, F, "DNA binding", GO:0005488, Q9SZP1, 187, 1e-55, 1, 3171, 0.10	ref|XP_002303715.1| predicted protein [Populus trichocarpa] >gi|...
scaffold23430	scaffold23430, GO:0003677, F, "DNA binding", GO:0005488, Q9SZP1, 191, 1e-56, 1, 3171, 0.10	ref|XP_002276091.1| PREDICTED: hypothetical protein [Vitis vinif...
scaffold26156	scaffold26156, GO:0003677, F, "DNA binding", GO:0005488, Q9SZP1, 191, 8e-58, 2, 3171, 0.20	emb|CBI35880.3| unnamed protein product [Vitis vinifera]
scaffold23465	scaffold23465, GO:0003677, F, "DNA binding", GO:0005488, Q9SZP1, 193, 4e-59, 1, 3171, 0.10	ref|XP_002332935.1| predicted protein [Populus trichocarpa] >gi|...
CL2852Contig1	CL2852Contig1, GO:0003677, F, "DNA binding", GO:0005488, Q9SZP1, 194, 2e-58, 1, 3171, 0.10	gb|ACV81697.1| MYBF1 [Vitis vinifera]
scaffold15191	scaffold15191, GO:0003677, F, "DNA binding", GO:0005488, Q9SZP1, 194, 4e-58, 1, 3171, 0.10	gb|AAC04718.1| MYB-like DNA-binding domain protein [Gossypium hi...
C249860	C249860, GO:0003677, F, "DNA binding", GO:0005488, Q9SZP1, 194, 4e-61, 1, 3171, 0.10	ref|XP_002281274.1| PREDICTED: hypothetical protein [Vitis vinif...
scaffold20987	scaffold20987, GO:0003677, F, "DNA binding", GO:0005488, Q9SZP1, 195, 7e-59, 2, 3171, 0.20	gb|AFJ53050.1| tannin-related R2R3 MYB transcription factor, par...
CL800Contig1	CL800Contig1, GO:0003677, F, "DNA binding", GO:0005488, Q9SZP1, 196, 8e-63, 1, 3171, 0.10	emb|CBI24555.3| unnamed protein product [Vitis vinifera]
scaffold25302	scaffold25302, GO:0003677, F, "DNA binding", GO:0005488, Q9SZP1, 198, 1e-60, 1, 3171, 0.10	ref|XP_002270529.1| PREDICTED: hypothetical protein isoform 1 [V...
C273956	C273956, GO:0003677, F, "DNA binding", GO:0005488, Q9SZP1, 201, 1e-60, 1, 3171, 0.10	ref|XP_002264150.2| PREDICTED: protein ODORANT1 [Vitis vinifera]...
CL56Contig2	CL56Contig2, GO:0003677, F, "DNA binding", GO:0005488, Q9SZP1, 209, 9e-66, 1, 3171, 0.10	dbj|BAI49721.1| MYB transcription factor [Diospyros kaki]
C258948	C258948, GO:0003677, F, "DNA binding", GO:0005488, Q9SZP1, 212, 3e-67, 1, 3171, 0.10	ref|XP_002273328.1| PREDICTED: hypothetical protein [Vitis vinif...
CL56Contig4	CL56Contig4, GO:0003677, F, "DNA binding", GO:0005488, Q9SZP1, 213, 1e-66, 1, 3171, 0.10	gb|AEV21970.1| R2R3 MYB transcription factor [Vaccinium corymbosum]
CL8313Contig1	CL8313Contig1, GO:0003677, F, "DNA binding", GO:0005488, Q9SZP1, 221, 3e-71, 1, 3171, 0.10	ref|XP_002301694.1| predicted protein [Populus trichocarpa] >gi|...
scaffold17126	scaffold17126, GO:0003677, F, "DNA binding", GO:0005488, Q9SZP1, 226, 4e-72, 1, 3171, 0.10	dbj|BAI49718.1| putative MYB transcription factor [Diospyros kaki]
C267764	C267764, GO:0003677, F, "DNA binding", GO:0005488, Q9SZP1, 229, 1e-72, 1, 3171, 0.10	ref|XP_002284155.1| PREDICTED: hypothetical protein [Vitis vinif...
scaffold10725	scaffold10725, GO:0003677, F, "DNA binding", GO:0005488, Q9SZP1, 230, 1e-72, 1, 3171, 0.10	ref|XP_002315890.1| predicted protein [Populus trichocarpa] >gi|...
CL3568Contig1	CL3568Contig1, GO:0003677, F, "DNA binding", GO:0005488, Q9SZP1, 254, 1e-82, 2, 3171, 0.20	ref|NP_001242477.1| uncharacterized protein LOC100808083 [Glycin...
scaffold15168	scaffold15168, GO:0003677, F, "DNA binding", GO:0005488, Q9SZP1, 261, 3e-84, 2, 3171, 0.20	gb|AAA33067.1| MYB1 [Gossypium hirsutum] >gi|23476277|gb|AAN2826...
scaffold19869	scaffold19869, GO:0003677, F, "DNA binding", GO:0005488, Q9SZP1, 325, 1e-111, 2, 3171, 0.20	ref|XP_002278222.1| PREDICTED: flavonoid-related R2R3 MYB 4a rep...
C205282	C205282, GO:0003677, F, "DNA binding", GO:0005488, Q9SZP1, 62.4, 2e-12, 1, 3171, 0.10	gb|ACT98139.1| MYB18 [Saccharum hybrid cultivar Co 740] >gi|2549...
scaffold7232	scaffold7232, GO:0003677, F, "DNA binding", GO:0005488, Q9UBL3, 151, 2e-38, 1, 3171, 0.10	ref|XP_002513517.1| conserved hypothetical protein [Ricinus comm...
CL466Contig2	CL466Contig2, GO:0003677, F, "DNA binding", GO:0005488, Q9UBL3, 154, 2e-39, 1, 3171, 0.10	ref|XP_002282630.1| PREDICTED: hypothetical protein [Vitis vinif...
scaffold26237	scaffold26237, GO:0003677, F, "DNA binding", GO:0005488, Q9UGP5, 221, 2e-65, 2, 3171, 0.20	ref|XP_002266446.2| PREDICTED: DNA polymerase lambda-like [Vitis...
scaffold25945	scaffold25945, GO:0003677, F, "DNA binding", GO:0005488, Q9ULG1, 308, 1e-88, 3, 3171, 0.30	emb|CBI29799.3| unnamed protein product [Vitis vinifera]
scaffold27166	scaffold27166, GO:0003677, F, "DNA binding", GO:0005488, Q9UMQ3, 55.8, 7e-08, 1, 3171, 0.10	ref|XP_002279963.2| PREDICTED: uncharacterized protein LOC100265...
CL4381Contig1	CL4381Contig1, GO:0003677, F, "DNA binding", GO:0005488, Q9VEI9, 38.1, 0.008, 1, 3171, 0.10	ref|XP_002320913.1| predicted protein [Populus trichocarpa] >gi|...
CL6460Contig1	CL6460Contig1, GO:0003677, F, "DNA binding", GO:0005488, Q9WVH3, 38.1, 0.048, 1, 3171, 0.10	ref|XP_002284460.1| PREDICTED: hypothetical protein [Vitis vinif...
CL6093Contig1	CL6093Contig1, GO:0003677, F, "DNA binding", GO:0005488, Q9XGN1, 529, 0.0, 1, 3171, 0.10	gb|ACN87316.1| transparent testa glabra 1-like protein [Nicotian...
scaffold17040	scaffold17040, GO:0003677, F, "DNA binding", GO:0005488, Q9Y5B6, 130, 3e-30, 1, 3171, 0.10	ref|XP_002278714.1| PREDICTED: hypothetical protein [Vitis vinif...
scaffold18285	scaffold18285, GO:0003677, F, "DNA binding", GO:0005488, Q9Y5B6, 38.9, 0.065, 1, 3171, 0.10	ref|XP_002272977.1| PREDICTED: hypothetical protein [Vitis vinif...
CL6495Contig1	CL6495Contig1, GO:0003677, F, "DNA binding", GO:0005488, Q9Y5Q8, 107, 9e-24, 1, 3171, 0.10	emb|CBI24753.3| unnamed protein product [Vitis vinifera]
scaffold22885	scaffold22885, GO:0003677, F, "DNA binding", GO:0005488, Q9Y5Q9, 242, 3e-66, 1, 3171, 0.10	emb|CBI24131.3| unnamed protein product [Vitis vinifera]
C142448	C142448, GO:0003677, F, "DNA binding", GO:0005488, Q9Z2D7, 57.0, 4e-11, 1, 3171, 0.10	ref|XP_002317727.1| predicted protein [Populus trichocarpa] >gi|...
scaffold13181	scaffold13181, GO:0003677, F, "DNA binding", GO:0005488, Q9Z2D7, 57.4, 1e-09, 1, 3171, 0.10	ref|XP_002514395.1| conserved hypothetical protein [Ricinus comm...
C248088	C248088, GO:0003677, F, "DNA binding", GO:0005488, Q9ZWM9, 139, 3e-39, 1, 3171, 0.10	ref|XP_002279732.1| PREDICTED: hypothetical protein [Vitis vinif...
CL5907Contig1	CL5907Contig1, GO:0003677, F, "DNA binding", GO:0005488, Q9ZWM9, 158, 3e-42, 1, 3171, 0.10	ref|XP_002271695.1| PREDICTED: hypothetical protein [Vitis vinif...
C269392	C269392, GO:0003677, F, "DNA binding", GO:0005488, Q9ZWM9, 395, 1e-136, 1, 3171, 0.10	gb|ACT33043.1| RAV transcription factor [Camellia sinensis]
C162382	C162382, GO:0003677, F, "DNA binding", GO:0005488, Q9ZWM9, 48.9, 4e-08, 1, 3171, 0.10	ref|XP_002275955.2| PREDICTED: B3 domain-containing protein At2g...
scaffold7844	scaffold7844, GO:0003678, F, "DNA helicase activity", GO:0003824, P46100, 47.8, 2e-04, 1, 86, 0.10	emb|CAN82876.1| hypothetical protein VITISV_043530 [Vitis vinifera]
scaffold13258	scaffold13258, GO:0003678, F, "DNA helicase activity", GO:0003824, P51979, 55.5, 6e-08, 1, 86, 0.10	ref|XP_002273685.2| PREDICTED: uncharacterized protein LOC100245...
scaffold23667	scaffold23667, GO:0003678, F, "DNA helicase activity", GO:0003824, Q08995, 38.9, 0.037, 1, 86, 0.10	ref|XP_002274187.1| PREDICTED: hypothetical protein [Vitis vinif...
scaffold22222	scaffold22222, GO:0003680, F, "AT DNA binding", GO:0005488, Q9S7C9, 166, 7e-50, 1, 59, 0.10	ref|XP_002273442.1| PREDICTED: hypothetical protein [Vitis vinif...
CL9551Contig1	CL9551Contig1, GO:0003680, F, "AT DNA binding", GO:0005488, Q9S7C9, 169, 2e-50, 2, 59, 0.20	ref|XP_002285689.1| PREDICTED: hypothetical protein [Vitis vinif...
C256978	C256978, GO:0003680, F, "AT DNA binding", GO:0005488, Q9S7C9, 60.8, 4e-10, 1, 59, 0.10	emb|CBI38857.3| unnamed protein product [Vitis vinifera]
scaffold18531	scaffold18531, GO:0003680, F, "AT DNA binding", GO:0005488, Q9S7C9, 62.4, 4e-10, 1, 59, 0.10	ref|XP_002511843.1| DNA binding protein, putative [Ricinus commu...
scaffold19903	scaffold19903, GO:0003680, F, "AT DNA binding", GO:0005488, Q9S7C9, 65.1, 6e-11, 1, 59, 0.10	ref|XP_002270792.1| PREDICTED: hypothetical protein [Vitis vinif...
CL6728Contig1	CL6728Contig1, GO:0003680, F, "AT DNA binding", GO:0005488, Q9S7C9, 67.4, 8e-12, 1, 59, 0.10	ref|XP_002268693.2| PREDICTED: uncharacterized protein LOC100254...
scaffold14747	scaffold14747, GO:0003680, F, "AT DNA binding", GO:0005488, Q9S7C9, 71.2, 6e-13, 1, 59, 0.10	ref|XP_002274756.1| PREDICTED: hypothetical protein [Vitis vinif...
scaffold18261	scaffold18261, GO:0003680, F, "AT DNA binding", GO:0005488, Q9S7C9, 72.0, 3e-13, 1, 59, 0.10	ref|XP_002272142.1| PREDICTED: hypothetical protein [Vitis vinif...
scaffold2672	scaffold2672, GO:0003680, F, "AT DNA binding", GO:0005488, Q9S7C9, 72.8, 1e-13, 1, 59, 0.10	emb|CAN62363.1| hypothetical protein VITISV_031923 [Vitis vinifera]
CL8565Contig1	CL8565Contig1, GO:0003680, F, "AT DNA binding", GO:0005488, Q9S7C9, 73.9, 9e-14, 1, 59, 0.10	ref|XP_002273061.1| PREDICTED: hypothetical protein [Vitis vinif...
CL8568Contig1	CL8568Contig1, GO:0003680, F, "AT DNA binding", GO:0005488, Q9S7C9, 79.7, 9e-16, 1, 59, 0.10	emb|CBI24514.3| unnamed protein product [Vitis vinifera]
C276230	C276230, GO:0003680, F, "AT DNA binding", GO:0005488, Q9S7C9, 80.9, 4e-16, 1, 59, 0.10	ref|XP_002275328.1| PREDICTED: hypothetical protein [Vitis vinif...
scaffold16784	scaffold16784, GO:0003680, F, "AT DNA binding", GO:0005488, Q9S7C9, 84.3, 3e-17, 1, 59, 0.10	ref|XP_002281340.1| PREDICTED: hypothetical protein [Vitis vinif...
scaffold4305	scaffold4305, GO:0003680, F, "AT DNA binding", GO:0005488, Q9S7C9, 87.0, 4e-21, 1, 59, 0.10	ref|XP_002527105.1| DNA binding protein, putative [Ricinus commu...
C270814	C270814, GO:0003680, F, "AT DNA binding", GO:0005488, Q9S7C9, 89.4, 3e-19, 1, 59, 0.10	ref|XP_002277536.1| PREDICTED: hypothetical protein [Vitis vinif...
CL5635Contig1	CL5635Contig1, GO:0003682, F, "chromatin binding", GO:0005488, A8DZJ1, 48.5, 1e-04, 4, 1296, 0.40	ref|XP_002275272.1| PREDICTED: hypothetical protein [Vitis vinif...
CL5571Contig1	CL5571Contig1, GO:0003682, F, "chromatin binding", GO:0005488, B4P6P6, 40.0, 0.012, 5, 1296, 0.50	ref|XP_002304112.1| predicted protein [Populus trichocarpa] >gi|...
CL8097Contig1	CL8097Contig1, GO:0003682, F, "chromatin binding", GO:0005488, B5XF11, 266, 2e-85, 7, 1296, 0.70	ref|XP_003632166.1| PREDICTED: lysine-specific demethylase 8-lik...
CL10270Contig1	CL10270Contig1, GO:0003682, F, "chromatin binding", GO:0005488, O17468, 48.5, 4e-05, 1, 1296, 0.10	ref|XP_002264669.1| PREDICTED: hypothetical protein [Vitis vinif...
scaffold25528	scaffold25528, GO:0003682, F, "chromatin binding", GO:0005488, O43918, 68.9, 2e-11, 4, 1296, 0.40	ref|XP_002283071.1| PREDICTED: hypothetical protein [Vitis vinif...
scaffold26227	scaffold26227, GO:0003682, F, "chromatin binding", GO:0005488, O89033, 201, 1e-56, 2, 1296, 0.20	emb|CBI15981.3| unnamed protein product [Vitis vinifera]
scaffold21544	scaffold21544, GO:0003682, F, "chromatin binding", GO:0005488, O93308, 682, 0.0, 5, 1296, 0.50	ref|XP_002532030.1| Structural maintenance of chromosome 1 prote...
CL5403Contig1	CL5403Contig1, GO:0003682, F, "chromatin binding", GO:0005488, O96019, 338, 1e-110, 2, 1296, 0.20	ref|XP_002275561.2| PREDICTED: actin-related protein 4-like [Vit...
scaffold11132	scaffold11132, GO:0003682, F, "chromatin binding", GO:0005488, P40340, 163, 5e-40, 1, 1296, 0.10	ref|XP_002282706.1| PREDICTED: hypothetical protein [Vitis vinif...
scaffold17879	scaffold17879, GO:0003682, F, "chromatin binding", GO:0005488, P49739, 236, 2e-68, 3, 1296, 0.30	emb|CBI32613.3| unnamed protein product [Vitis vinifera]
scaffold25176	scaffold25176, GO:0003682, F, "chromatin binding", GO:0005488, P60762, 155, 2e-43, 1, 1296, 0.10	ref|XP_002283143.2| PREDICTED: mortality factor 4-like protein 1...
scaffold25094	scaffold25094, GO:0003682, F, "chromatin binding", GO:0005488, P60762, 165, 6e-46, 1, 1296, 0.10	ref|XP_002524929.1| chromatin binding protein, putative [Ricinus...
C229702	C229702, GO:0003682, F, "chromatin binding", GO:0005488, P82970, 37.4, 0.005, 1, 1296, 0.10	emb|CAN67843.1| hypothetical protein VITISV_016666 [Vitis vinifera]
scaffold21366	scaffold21366, GO:0003682, F, "chromatin binding", GO:0005488, P82970, 38.5, 0.006, 1, 1296, 0.10	gb|AAK91893.1|AC091627_6 Hsp20/alpha crystallin family protein [...
CL6332Contig1	CL6332Contig1, GO:0003682, F, "chromatin binding", GO:0005488, P82970, 58.2, 6e-09, 2, 1296, 0.20	ref|XP_002285323.1| PREDICTED: hypothetical protein [Vitis vinif...
scaffold19984	scaffold19984, GO:0003682, F, "chromatin binding", GO:0005488, Q06697, 123, 3e-30, 1, 1296, 0.10	ref|XP_002282888.1| PREDICTED: hypothetical protein [Vitis vinif...
C281978	C281978, GO:0003682, F, "chromatin binding", GO:0005488, Q07896, 133, 1e-31, 1, 1296, 0.10	ref|XP_002266128.1| PREDICTED: hypothetical protein [Vitis vinif...
scaffold22227	scaffold22227, GO:0003682, F, "chromatin binding", GO:0005488, Q13111, 57.8, 8e-08, 1, 1296, 0.10	emb|CBI27324.3| unnamed protein product [Vitis vinifera]
C276396	C276396, GO:0003682, F, "chromatin binding", GO:0005488, Q13112, 306, 4e-97, 1, 1296, 0.10	ref|XP_002274967.1| PREDICTED: hypothetical protein [Vitis vinif...
scaffold21304	scaffold21304, GO:0003682, F, "chromatin binding", GO:0005488, Q13112, 47.4, 2e-06, 1, 1296, 0.10	ref|XP_002263491.2| PREDICTED: uncharacterized protein LOC100249...
CL10248Contig1	CL10248Contig1, GO:0003682, F, "chromatin binding", GO:0005488, Q3U108, 60.8, 6e-09, 1, 1296, 0.10	ref|XP_002263596.1| PREDICTED: hypothetical protein [Vitis vinif...
CL4639Contig1	CL4639Contig1, GO:0003682, F, "chromatin binding", GO:0005488, Q3UXZ9, 43.9, 0.002, 1, 1296, 0.10	ref|XP_002271477.1| PREDICTED: hypothetical protein [Vitis vinif...
scaffold2849	scaffold2849, GO:0003682, F, "chromatin binding", GO:0005488, Q5ZI74, 306, 1e-122, 7, 1296, 0.70	ref|XP_002280133.1| PREDICTED: hypothetical protein [Vitis vinif...
scaffold26937	scaffold26937, GO:0003682, F, "chromatin binding", GO:0005488, Q61687, 504, 1e-147, 1, 1296, 0.10	emb|CBI22318.3| unnamed protein product [Vitis vinifera]
scaffold24458	scaffold24458, GO:0003682, F, "chromatin binding", GO:0005488, Q7ZX20, 53.5, 2e-07, 8, 1296, 0.80	ref|XP_002511259.1| ubiquitin-protein ligase, putative [Ricinus ...
C264382	C264382, GO:0003682, F, "chromatin binding", GO:0005488, Q7ZX20, 56.2, 4e-08, 8, 1296, 0.80	ref|XP_002272699.1| PREDICTED: hypothetical protein [Vitis vinif...
CL7507Contig1	CL7507Contig1, GO:0003682, F, "chromatin binding", GO:0005488, Q800K6, 100, 7e-21, 1, 1296, 0.10	ref|XP_002284611.1| PREDICTED: hypothetical protein [Vitis vinif...
C281794	C281794, GO:0003682, F, "chromatin binding", GO:0005488, Q800K6, 61.2, 8e-09, 1, 1296, 0.10	ref|XP_002282127.1| PREDICTED: hypothetical protein [Vitis vinif...
scaffold20374	scaffold20374, GO:0003682, F, "chromatin binding", GO:0005488, Q800K6, 78.6, 2e-14, 1, 1296, 0.10	ref|XP_002270203.1| PREDICTED: hypothetical protein [Vitis vinif...
CL1549Contig1	CL1549Contig1, GO:0003682, F, "chromatin binding", GO:0005488, Q812D1, 69.7, 3e-11, 6, 1296, 0.60	ref|XP_002271866.1| PREDICTED: hypothetical protein [Vitis vinif...
C280492	C280492, GO:0003682, F, "chromatin binding", GO:0005488, Q86U86, 52.0, 4e-06, 4, 1296, 0.40	ref|XP_002270094.1| PREDICTED: hypothetical protein [Vitis vinif...
scaffold14222	scaffold14222, GO:0003682, F, "chromatin binding", GO:0005488, Q8BSQ9, 40.4, 0.003, 2, 1296, 0.20	ref|XP_002331556.1| ebs-bah-phd domain-containing protein [Popul...
scaffold22964	scaffold22964, GO:0003682, F, "chromatin binding", GO:0005488, Q8BVE8, 79.0, 2e-14, 4, 1296, 0.40	emb|CBI29667.3| unnamed protein product [Vitis vinifera]
CL5037Contig1	CL5037Contig1, GO:0003682, F, "chromatin binding", GO:0005488, Q8BVE8, 79.7, 4e-14, 2, 1296, 0.20	ref|XP_002267100.1| PREDICTED: hypothetical protein [Vitis vinif...
scaffold4888	scaffold4888, GO:0003682, F, "chromatin binding", GO:0005488, Q8IYD8, 177, 3e-48, 2, 1296, 0.20	emb|CBI18266.3| unnamed protein product [Vitis vinifera]
C280266	C280266, GO:0003682, F, "chromatin binding", GO:0005488, Q8VEM9, 133, 3e-33, 4, 1296, 0.40	emb|CBI15322.3| unnamed protein product [Vitis vinifera]
CL4115Contig1	CL4115Contig1, GO:0003682, F, "chromatin binding", GO:0005488, Q91WD1, 47.4, 4e-05, 1, 1296, 0.10	ref|XP_002263694.1| PREDICTED: hypothetical protein [Vitis vinif...
C260534	C260534, GO:0003682, F, "chromatin binding", GO:0005488, Q91WD1, 60.1, 1e-09, 1, 1296, 0.10	ref|XP_002278210.2| PREDICTED: uncharacterized protein LOC100256...
C271332	C271332, GO:0003682, F, "chromatin binding", GO:0005488, Q95RJ9, 109, 4e-25, 2, 1296, 0.20	ref|XP_002274754.1| PREDICTED: hypothetical protein [Vitis vinif...
CL446Contig3	CL446Contig3, GO:0003682, F, "chromatin binding", GO:0005488, Q9D0F4, 142, 2e-36, 3, 1296, 0.30	ref|XP_002517369.1| ATP binding protein, putative [Ricinus commu...
CL2537Contig2	CL2537Contig2, GO:0003682, F, "chromatin binding", GO:0005488, Q9D0F4, 36.2, 0.021, 1, 1296, 0.10	ref|XP_002526957.1| Protein bem46, putative [Ricinus communis] >...
scaffold7321	scaffold7321, GO:0003682, F, "chromatin binding", GO:0005488, Q9JI48, 39.3, 0.001, 1, 1296, 0.10	ref|XP_002315866.1| predicted protein [Populus trichocarpa] >gi|...
scaffold3512	scaffold3512, GO:0003682, F, "chromatin binding", GO:0005488, Q9JI48, 40.4, 4e-04, 1, 1296, 0.10	ref|XP_002527777.1| conserved hypothetical protein [Ricinus comm...
C263914	C263914, GO:0003682, F, "chromatin binding", GO:0005488, Q9JI48, 43.9, 3e-05, 1, 1296, 0.10	ref|XP_002284819.1| PREDICTED: hypothetical protein [Vitis vinif...
CL10015Contig1	CL10015Contig1, GO:0003682, F, "chromatin binding", GO:0005488, Q9JI48, 44.7, 1e-05, 1, 1296, 0.10	ref|XP_002281061.2| PREDICTED: protein PLANT CADMIUM RESISTANCE ...
CL10332Contig1	CL10332Contig1, GO:0003682, F, "chromatin binding", GO:0005488, Q9JI48, 44.7, 2e-05, 1, 1296, 0.10	ref|XP_002307927.1| predicted protein [Populus trichocarpa] >gi|...
C252470	C252470, GO:0003682, F, "chromatin binding", GO:0005488, Q9JL35, 35.8, 0.058, 1, 1296, 0.10	gb|ABK94760.1| unknown [Populus trichocarpa] >gi|118487675|gb|AB...
CL6659Contig1	CL6659Contig1, GO:0003682, F, "chromatin binding", GO:0005488, Q9JL35, 51.6, 5e-06, 1, 1296, 0.10	ref|XP_002284291.1| PREDICTED: hypothetical protein [Vitis vinif...
CL6826Contig1	CL6826Contig1, GO:0003682, F, "chromatin binding", GO:0005488, Q9JL35, 56.2, 1e-07, 2, 1296, 0.20	ref|XP_002280261.2| PREDICTED: uncharacterized protein LOC100262...
scaffold24027	scaffold24027, GO:0003682, F, "chromatin binding", GO:0005488, Q9JL35, 65.5, 3e-10, 1, 1296, 0.10	ref|XP_002265840.1| PREDICTED: hypothetical protein [Vitis vinif...
CL7077Contig1	CL7077Contig1, GO:0003682, F, "chromatin binding", GO:0005488, Q9P7V4, 132, 1e-35, 2, 1296, 0.20	ref|XP_002271192.1| PREDICTED: hypothetical protein [Vitis vinif...
scaffold2689	scaffold2689, GO:0003682, F, "chromatin binding", GO:0005488, Q9QXP6, 234, 9e-71, 1, 1296, 0.10	ref|XP_002279882.1| PREDICTED: hypothetical protein [Vitis vinif...
CL2408Contig1	CL2408Contig1, GO:0003682, F, "chromatin binding", GO:0005488, Q9V4C8, 98.2, 1e-20, 4, 1296, 0.40	ref|XP_002267817.1| PREDICTED: hypothetical protein [Vitis vinif...
CL6553Contig1	CL6553Contig1, GO:0003688, F, "DNA replication origin binding", GO:0005488, O43913, 136, 4e-34, 3, 67, 0.30	ref|XP_002283101.1| PREDICTED: hypothetical protein [Vitis vinif...
CL3641Contig2	CL3641Contig2, GO:0003688, F, "DNA replication origin binding", GO:0005488, P19882, 635, 0.0, 2, 67, 0.20	ref|XP_002285608.1| PREDICTED: similar to GroEL-like chaperone, ...
scaffold21932	scaffold21932, GO:0003688, F, "DNA replication origin binding", GO:0005488, P46676, 35.8, 0.093, 1, 67, 0.10	ref|XP_002325927.1| predicted protein [Populus trichocarpa] >gi|...
CL3629Contig1	CL3629Contig1, GO:0003688, F, "DNA replication origin binding", GO:0005488, Q4U3P8, 189, 3e-53, 8, 67, 0.80	ref|XP_002280167.1| PREDICTED: hypothetical protein [Vitis vinif...
CL10335Contig1	CL10335Contig1, GO:0003688, F, "DNA replication origin binding", GO:0005488, Q9UBD5, 140, 1e-33, 3, 67, 0.30	ref|XP_002520087.1| origin recognition complex subunit, putative...
scaffold25915	scaffold25915, GO:0003689, F, "DNA clamp loader activity", GO:0005488, P38630, 83.2, 2e-15, 5, 24, 0.50	emb|CAN67425.1| hypothetical protein VITISV_006652 [Vitis vinifera]
CL9260Contig1	CL9260Contig1, GO:0003689, F, "DNA clamp loader activity", GO:0005488, Q54MH9, 49.7, 4e-05, 1, 24, 0.10	ref|XP_002276947.1| PREDICTED: hypothetical protein [Vitis vinif...
scaffold24821	scaffold24821, GO:0003689, F, "DNA clamp loader activity", GO:0005488, Q54ST4, 132, 1e-61, 6, 24, 0.60	ref|XP_002520343.1| replication factor C / DNA polymerase III ga...
scaffold1355	scaffold1355, GO:0003689, F, "DNA clamp loader activity", GO:0005488, Q9USQ1, 182, 2e-46, 4, 24, 0.40	ref|XP_002265379.2| PREDICTED: chromosome transmission fidelity ...
scaffold25709	scaffold25709, GO:0003690, F, "double-stranded DNA binding", GO:0005488, O65639, 102, 2e-23, 1, 310, 0.10	emb|CBI24395.3| unnamed protein product [Vitis vinifera]
CL6071Contig1	CL6071Contig1, GO:0003690, F, "double-stranded DNA binding", GO:0005488, O65639, 120, 5e-31, 2, 310, 0.20	ref|XP_002266115.1| PREDICTED: hypothetical protein [Vitis vinif...
CL3851Contig1	CL3851Contig1, GO:0003690, F, "double-stranded DNA binding", GO:0005488, O65639, 38.9, 0.001, 2, 310, 0.20	emb|CAN59784.1| hypothetical protein VITISV_042163 [Vitis vinifera]
C266468	C266468, GO:0003690, F, "double-stranded DNA binding", GO:0005488, O65639, 67.4, 5e-12, 1, 310, 0.10	ref|XP_002322472.1| predicted protein [Populus trichocarpa] >gi|...
scaffold474	scaffold474, GO:0003690, F, "double-stranded DNA binding", GO:0005488, O65639, 90.1, 2e-19, 1, 310, 0.10	emb|CAN73043.1| hypothetical protein VITISV_005152 [Vitis vinifera]
scaffold14698	scaffold14698, GO:0003690, F, "double-stranded DNA binding", GO:0005488, O74807, 47.8, 9e-07, 5, 310, 0.50	emb|CBI15755.3| unnamed protein product [Vitis vinifera]
CL6325Contig1	CL6325Contig1, GO:0003690, F, "double-stranded DNA binding", GO:0005488, P14737, 36.6, 0.070, 1, 310, 0.10	ref|XP_002281434.1| PREDICTED: hypothetical protein [Vitis vinif...
CL5713Contig1	CL5713Contig1, GO:0003690, F, "double-stranded DNA binding", GO:0005488, P51826, 46.6, 6e-04, 1, 310, 0.10	ref|XP_002269412.2| PREDICTED: uncharacterized protein LOC100254...
CL7067Contig1	CL7067Contig1, GO:0003690, F, "double-stranded DNA binding", GO:0005488, P78549, 219, 2e-67, 2, 310, 0.20	ref|XP_002264475.1| PREDICTED: hypothetical protein [Vitis vinif...
C264814	C264814, GO:0003690, F, "double-stranded DNA binding", GO:0005488, Q03250, 101, 2e-25, 2, 310, 0.20	ref|XP_002267178.1| PREDICTED: hypothetical protein [Vitis vinif...
CL6711Contig1	CL6711Contig1, GO:0003690, F, "double-stranded DNA binding", GO:0005488, Q03250, 102, 1e-24, 2, 310, 0.20	ref|XP_002265930.1| PREDICTED: hypothetical protein [Vitis vinif...
CL1625Contig2	CL1625Contig2, GO:0003690, F, "double-stranded DNA binding", GO:0005488, Q03250, 110, 2e-30, 2, 310, 0.20	ref|XP_002523766.1| dc50, putative [Ricinus communis] >gi|223536...
C249356	C249356, GO:0003690, F, "double-stranded DNA binding", GO:0005488, Q03250, 110, 7e-30, 2, 310, 0.20	gb|ACD03270.1| glycine-rich RNA-binding protein [Nicotiana tabacum]
CL306Contig3	CL306Contig3, GO:0003690, F, "double-stranded DNA binding", GO:0005488, Q03250, 151, 5e-46, 2, 310, 0.20	emb|CBI32594.3| unnamed protein product [Vitis vinifera]
scaffold11724	scaffold11724, GO:0003690, F, "double-stranded DNA binding", GO:0005488, Q03250, 153, 5e-44, 2, 310, 0.20	ref|XP_002284230.1| PREDICTED: similar to Os03g0670700 [Vitis vi...
scaffold26761	scaffold26761, GO:0003690, F, "double-stranded DNA binding", GO:0005488, Q03250, 60.8, 2e-10, 2, 310, 0.20	ref|XP_002282072.1| PREDICTED: hypothetical protein [Vitis vinif...
CL306Contig1	CL306Contig1, GO:0003690, F, "double-stranded DNA binding", GO:0005488, Q03250, 93.2, 2e-22, 1, 310, 0.10	gb|AAB61213.1| glycine-rich protein [Oryza sativa Japonica Group]
CL2419Contig1	CL2419Contig1, GO:0003690, F, "double-stranded DNA binding", GO:0005488, Q14966, 39.7, 0.039, 1, 310, 0.10	ref|XP_002278983.1| PREDICTED: hypothetical protein [Vitis vinif...
C270790	C270790, GO:0003690, F, "double-stranded DNA binding", GO:0005488, Q14966, 40.8, 0.005, 1, 310, 0.10	emb|CBI28258.3| unnamed protein product [Vitis vinifera]
C219594	C219594, GO:0003690, F, "double-stranded DNA binding", GO:0005488, Q2NKU0, 57.4, 1e-11, 4, 310, 0.40	ref|XP_002276097.1| PREDICTED: hypothetical protein [Vitis vinif...
C237928	C237928, GO:0003690, F, "double-stranded DNA binding", GO:0005488, Q41188, 112, 4e-31, 2, 310, 0.20	emb|CBI37898.3| unnamed protein product [Vitis vinifera]
scaffold8904	scaffold8904, GO:0003690, F, "double-stranded DNA binding", GO:0005488, Q41188, 49.3, 6e-07, 2, 310, 0.20	dbj|BAJ87388.1| predicted protein [Hordeum vulgare subsp. vulgare]
scaffold23811	scaffold23811, GO:0003690, F, "double-stranded DNA binding", GO:0005488, Q41188, 89.4, 9e-22, 2, 310, 0.20	ref|XP_002285837.1| PREDICTED: hypothetical protein [Vitis vinif...
C212270	C212270, GO:0003690, F, "double-stranded DNA binding", GO:0005488, Q41188, 96.3, 1e-25, 2, 310, 0.20	emb|CBI17369.3| unnamed protein product [Vitis vinifera]
scaffold7798	scaffold7798, GO:0003690, F, "double-stranded DNA binding", GO:0005488, Q570R7, 100, 3e-22, 1, 310, 0.10	ref|XP_002275629.2| PREDICTED: transcription factor UNE10-like [...
CL3871Contig1	CL3871Contig1, GO:0003690, F, "double-stranded DNA binding", GO:0005488, Q570R7, 139, 3e-36, 1, 310, 0.10	ref|XP_002284441.1| PREDICTED: hypothetical protein [Vitis vinif...
scaffold24234	scaffold24234, GO:0003690, F, "double-stranded DNA binding", GO:0005488, Q64MA3, 618, 0.0, 2, 310, 0.20	ref|XP_002511787.1| DNA binding protein, putative [Ricinus commu...
scaffold24801	scaffold24801, GO:0003690, F, "double-stranded DNA binding", GO:0005488, Q8K203, 48.9, 4e-05, 3, 310, 0.30	ref|XP_002313811.1| predicted protein [Populus trichocarpa] >gi|...
scaffold6515	scaffold6515, GO:0003690, F, "double-stranded DNA binding", GO:0005488, Q8K203, 56.6, 2e-08, 3, 310, 0.30	gb|EEC76291.1| hypothetical protein OsI_13802 [Oryza sativa Indi...
scaffold3737	scaffold3737, GO:0003690, F, "double-stranded DNA binding", GO:0005488, Q9FLU1, 189, 2e-53, 1, 310, 0.10	ref|XP_002269798.1| PREDICTED: hypothetical protein [Vitis vinif...
CL6306Contig1	CL6306Contig1, GO:0003690, F, "double-stranded DNA binding", GO:0005488, Q9FQ08, 831, 0.0, 3, 310, 0.30	dbj|BAF03493.1| Ku70 homolog [Populus nigra]
scaffold27160	scaffold27160, GO:0003690, F, "double-stranded DNA binding", GO:0005488, Q9FQ09, 835, 0.0, 5, 310, 0.50	ref|XP_002273349.2| PREDICTED: ATP-dependent DNA helicase 2 subu...
C162312	C162312, GO:0003690, F, "double-stranded DNA binding", GO:0005488, Q9LYD9, 37.0, 7e-04, 1, 310, 0.10	ref|XP_002520375.1| hypothetical protein RCOM_1192800 [Ricinus c...
scaffold21168	scaffold21168, GO:0003690, F, "double-stranded DNA binding", GO:0005488, Q9LYD9, 83.6, 8e-16, 1, 310, 0.10	ref|XP_002281495.1| PREDICTED: hypothetical protein [Vitis vinif...
scaffold11071	scaffold11071, GO:0003690, F, "double-stranded DNA binding", GO:0005488, Q9Y237, 37.4, 0.002, 1, 310, 0.10	emb|CBI15202.3| unnamed protein product [Vitis vinifera]
CL7862Contig1	CL7862Contig1, GO:0003690, F, "double-stranded DNA binding", GO:0005488, Q9Y237, 79.0, 2e-17, 1, 310, 0.10	ref|NP_001239756.1| uncharacterized protein LOC100800792 [Glycin...
scaffold8820	scaffold8820, GO:0003690, F, "double-stranded DNA binding", GO:0005488, Q9Y237, 93.6, 7e-24, 1, 310, 0.10	ref|XP_002893399.1| peptidyl-prolyl cis-trans isomerase PPIC-typ...
C144050	C144050, GO:0003691, F, "double-stranded telomeric DNA binding", GO:0005488, O55036, 30.8, 0.078, 2, 22, 0.20	ref|XP_003632431.1| PREDICTED: casein kinase I isoform delta-lik...
C278982	C278982, GO:0003691, F, "double-stranded telomeric DNA binding", GO:0005488, O55036, 58.9, 1e-08, 9, 22, 0.90	ref|XP_002276395.2| PREDICTED: uncharacterized protein LOC100244...
C181128	C181128, GO:0003691, F, "double-stranded telomeric DNA binding", GO:0005488, P33301, 31.6, 0.087, 1, 22, 0.10	ref|NP_001237429.1| uncharacterized protein LOC100305838 [Glycin...
CL2711Contig1	CL2711Contig1, GO:0003691, F, "double-stranded telomeric DNA binding", GO:0005488, P70371, 46.6, 1e-04, 4, 22, 0.40	emb|CBI19274.3| unnamed protein product [Vitis vinifera]
CL6005Contig1	CL6005Contig1, GO:0003691, F, "double-stranded telomeric DNA binding", GO:0005488, Q8VWK4, 115, 2e-28, 9, 22, 0.90	ref|XP_002521373.1| transcription factor, putative [Ricinus comm...
C264216	C264216, GO:0003691, F, "double-stranded telomeric DNA binding", GO:0005488, Q8VWK4, 135, 6e-37, 8, 22, 0.80	ref|XP_002281183.1| PREDICTED: hypothetical protein [Vitis vinif...
scaffold25467	scaffold25467, GO:0003691, F, "double-stranded telomeric DNA binding", GO:0005488, Q8VWK4, 201, 2e-60, 8, 22, 0.80	ref|XP_002271541.1| PREDICTED: hypothetical protein [Vitis vinif...
scaffold23126	scaffold23126, GO:0003691, F, "double-stranded telomeric DNA binding", GO:0005488, Q8VWK4, 297, 5e-98, 8, 22, 0.80	ref|XP_002266866.2| PREDICTED: uncharacterized protein LOC100261...
C253318	C253318, GO:0003691, F, "double-stranded telomeric DNA binding", GO:0005488, Q8VWK4, 43.1, 2e-04, 1, 22, 0.10	ref|XP_002531272.1| histone h1/h5, putative [Ricinus communis] >...
CL1144Contig1	CL1144Contig1, GO:0003691, F, "double-stranded telomeric DNA binding", GO:0005488, Q9FFY9, 320, 3e-96, 1, 22, 0.10	ref|XP_002283389.2| PREDICTED: telomere repeat-binding protein 5...
scaffold23206	scaffold23206, GO:0003691, F, "double-stranded telomeric DNA binding", GO:0005488, Q9FFY9, 392, 1e-125, 1, 22, 0.10	emb|CBI31661.3| unnamed protein product [Vitis vinifera]
scaffold12053	scaffold12053, GO:0003691, F, "double-stranded telomeric DNA binding", GO:0005488, Q9FFY9, 63.2, 1e-09, 6, 22, 0.60	ref|XP_002274215.1| PREDICTED: hypothetical protein [Vitis vinif...
CL614Contig2	CL614Contig2, GO:0003691, F, "double-stranded telomeric DNA binding", GO:0005488, Q9M2X3, 44.7, 4e-04, 2, 22, 0.20	emb|CBI29873.3| unnamed protein product [Vitis vinifera]
scaffold10617	scaffold10617, GO:0003691, F, "double-stranded telomeric DNA binding", GO:0005488, Q9M2X3, 44.7, 4e-04, 2, 22, 0.20	ref|XP_002526722.1| conserved hypothetical protein [Ricinus comm...
CL1135Contig1	CL1135Contig1, GO:0003696, F, "satellite DNA binding", GO:0005488, Q9UHC1, 156, 9e-38, 1, 11, 0.10	ref|XP_002272829.1| PREDICTED: hypothetical protein [Vitis vinif...
scaffold21674	scaffold21674, GO:0003697, F, "single-stranded DNA binding", GO:0005488, A2AQ19, 38.9, 0.014, 2, 280, 0.20	ref|XP_002266163.1| PREDICTED: hypothetical protein [Vitis vinif...
C217408	C217408, GO:0003697, F, "single-stranded DNA binding", GO:0005488, P0A518, 35.0, 0.019, 1, 280, 0.10	dbj|BAB16318.1| chaperonin-60 alpha subunit [Avicennia marina]
scaffold17383	scaffold17383, GO:0003697, F, "single-stranded DNA binding", GO:0005488, P0A518, 38.5, 0.003, 2, 280, 0.20	ref|XP_002534347.1| rubisco subunit binding-protein alpha subuni...
CL4889Contig1	CL4889Contig1, GO:0003697, F, "single-stranded DNA binding", GO:0005488, P0A7G6, 315, 1e-103, 3, 280, 0.30	ref|XP_002279464.2| PREDICTED: DNA repair protein recA homolog 3...
C257186	C257186, GO:0003697, F, "single-stranded DNA binding", GO:0005488, P0AGE0, 57.4, 2e-09, 2, 280, 0.20	ref|XP_002270678.1| PREDICTED: hypothetical protein [Vitis vinif...
scaffold22534	scaffold22534, GO:0003697, F, "single-stranded DNA binding", GO:0005488, P0AGE0, 62.8, 1e-11, 2, 280, 0.20	ref|XP_002278555.1| PREDICTED: hypothetical protein [Vitis vinif...
CL4868Contig1	CL4868Contig1, GO:0003697, F, "single-stranded DNA binding", GO:0005488, P27694, 219, 3e-64, 4, 280, 0.40	emb|CBI15109.3| unnamed protein product [Vitis vinifera]
C282608	C282608, GO:0003697, F, "single-stranded DNA binding", GO:0005488, P27694, 347, 1e-106, 5, 280, 0.50	ref|XP_002264009.1| PREDICTED: hypothetical protein [Vitis vinif...
CL7964Contig1	CL7964Contig1, GO:0003697, F, "single-stranded DNA binding", GO:0005488, P27694, 362, 1e-115, 4, 280, 0.40	ref|XP_002278273.1| PREDICTED: hypothetical protein [Vitis vinif...
scaffold14489	scaffold14489, GO:0003697, F, "single-stranded DNA binding", GO:0005488, P36592, 34.7, 0.038, 1, 280, 0.10	emb|CBI27580.3| unnamed protein product [Vitis vinifera]
C145202	C145202, GO:0003697, F, "single-stranded DNA binding", GO:0005488, P62634, 61.2, 3e-13, 3, 280, 0.30	ref|XP_002491886.1| Protein with seven cysteine-rich CCHC zinc-f...
C266328	C266328, GO:0003697, F, "single-stranded DNA binding", GO:0005488, P62634, 95.1, 9e-23, 3, 280, 0.30	ref|XP_002272646.1| PREDICTED: hypothetical protein [Vitis vinif...
C250362	C250362, GO:0003697, F, "single-stranded DNA binding", GO:0005488, Q24492, 69.7, 3e-13, 4, 280, 0.40	ref|XP_002283959.1| PREDICTED: hypothetical protein isoform 1 [V...
scaffold24074	scaffold24074, GO:0003697, F, "single-stranded DNA binding", GO:0005488, Q3SWT1, 35.8, 0.035, 4, 280, 0.40	ref|XP_002317479.1| predicted protein [Populus trichocarpa] >gi|...
C261364	C261364, GO:0003697, F, "single-stranded DNA binding", GO:0005488, Q3SWT1, 38.9, 0.005, 6, 280, 0.60	gb|ABK92882.1| unknown [Populus trichocarpa]
C261690	C261690, GO:0003697, F, "single-stranded DNA binding", GO:0005488, Q3SWT1, 39.7, 0.003, 4, 280, 0.40	ref|XP_002278536.1| PREDICTED: hypothetical protein [Vitis vinif...
C252970	C252970, GO:0003697, F, "single-stranded DNA binding", GO:0005488, Q3SWT1, 40.4, 0.001, 6, 280, 0.60	ref|XP_002525380.1| conserved hypothetical protein [Ricinus comm...
C117920	C117920, GO:0003697, F, "single-stranded DNA binding", GO:0005488, Q5PRC7, 31.2, 0.041, 1, 280, 0.10	ref|XP_002510230.1| conserved hypothetical protein [Ricinus comm...
CL3377Contig1	CL3377Contig1, GO:0003697, F, "single-stranded DNA binding", GO:0005488, Q5RAD5, 47.4, 2e-04, 3, 280, 0.30	ref|XP_002280338.1| PREDICTED: hypothetical protein [Vitis vinif...
scaffold27080	scaffold27080, GO:0003697, F, "single-stranded DNA binding", GO:0005488, Q5ZIW1, 42.0, 0.005, 3, 280, 0.30	ref|XP_002268852.1| PREDICTED: hypothetical protein [Vitis vinif...
scaffold21426	scaffold21426, GO:0003697, F, "single-stranded DNA binding", GO:0005488, Q6NVH7, 40.4, 0.001, 1, 280, 0.10	emb|CBI35670.3| unnamed protein product [Vitis vinifera]
C226968	C226968, GO:0003697, F, "single-stranded DNA binding", GO:0005488, Q8R2Y9, 66.2, 1e-13, 10, 280, 1.00	ref|XP_002520709.1| conserved hypothetical protein [Ricinus comm...
scaffold25584	scaffold25584, GO:0003697, F, "single-stranded DNA binding", GO:0005488, Q92373, 119, 6e-31, 7, 280, 0.70	ref|XP_002268721.1| PREDICTED: hypothetical protein [Vitis vinif...
CL8066Contig1	CL8066Contig1, GO:0003697, F, "single-stranded DNA binding", GO:0005488, Q92541, 113, 3e-25, 3, 280, 0.30	ref|XP_002519028.1| RNA polymerase-associated protein RTF1, puta...
scaffold5779	scaffold5779, GO:0003697, F, "single-stranded DNA binding", GO:0005488, Q96AE4, 51.2, 2e-06, 2, 280, 0.20	ref|XP_002285629.1| PREDICTED: hypothetical protein [Vitis vinif...
CL3155Contig1	CL3155Contig1, GO:0003697, F, "single-stranded DNA binding", GO:0005488, Q9SX99, 115, 1e-29, 2, 280, 0.20	ref|XP_002275197.1| PREDICTED: hypothetical protein [Vitis vinif...
CL2871Contig1	CL2871Contig1, GO:0003697, F, "single-stranded DNA binding", GO:0005488, Q9SX99, 166, 4e-48, 1, 280, 0.10	emb|CBI19580.3| unnamed protein product [Vitis vinifera]
scaffold16682	scaffold16682, GO:0003697, F, "single-stranded DNA binding", GO:0005488, Q9SX99, 78.6, 1e-15, 1, 280, 0.10	ref|XP_002330744.1| predicted protein [Populus trichocarpa] >gi|...
scaffold10085	scaffold10085, GO:0003697, F, "single-stranded DNA binding", GO:0005488, Q9Y2W2, 39.7, 0.019, 1, 280, 0.10	ref|XP_002269071.1| PREDICTED: hypothetical protein isoform 1 [V...
scaffold3440	scaffold3440, GO:0003700, F, "sequence-specific DNA binding transcription factor activity", GO:0006139, O14529, 38.9, 0.002, 1, 2651, 0.10	ref|XP_002312674.1| predicted protein [Populus trichocarpa] >gi|...
scaffold377	scaffold377, GO:0003700, F, "sequence-specific DNA binding transcription factor activity", GO:0006139, O22901, 38.9, 3e-04, 1, 2651, 0.10	ref|XP_002265150.1| PREDICTED: hypothetical protein [Vitis vinif...
CL4734Contig1	CL4734Contig1, GO:0003700, F, "sequence-specific DNA binding transcription factor activity", GO:0006139, O22901, 39.7, 6e-04, 1, 2651, 0.10	ref|XP_002307542.1| predicted protein [Populus trichocarpa] >gi|...
C225054	C225054, GO:0003700, F, "sequence-specific DNA binding transcription factor activity", GO:0006139, O22901, 40.8, 7e-05, 1, 2651, 0.10	gb|AFK40399.1| unknown [Lotus japonicus]
C244564	C244564, GO:0003700, F, "sequence-specific DNA binding transcription factor activity", GO:0006139, O22901, 42.7, 3e-05, 2, 2651, 0.20	ref|XP_002526110.1| conserved hypothetical protein [Ricinus comm...
C180154	C180154, GO:0003700, F, "sequence-specific DNA binding transcription factor activity", GO:0006139, O22901, 48.5, 1e-08, 1, 2651, 0.10	ref|XP_003632412.1| PREDICTED: transcription factor UPBEAT1-like...
CL8797Contig1	CL8797Contig1, GO:0003700, F, "sequence-specific DNA binding transcription factor activity", GO:0006139, O23661, 392, 1e-124, 2, 2651, 0.20	emb|CBI16287.3| unnamed protein product [Vitis vinifera]
scaffold10521	scaffold10521, GO:0003700, F, "sequence-specific DNA binding transcription factor activity", GO:0006139, O23661, 544, 0.0, 2, 2651, 0.20	ref|XP_002273401.2| PREDICTED: auxin response factor 3-like [Vit...
CL6214Contig1	CL6214Contig1, GO:0003700, F, "sequence-specific DNA binding transcription factor activity", GO:0006139, O43670, 152, 5e-40, 4, 2651, 0.40	emb|CBI27221.3| unnamed protein product [Vitis vinifera]
C267712	C267712, GO:0003700, F, "sequence-specific DNA binding transcription factor activity", GO:0006139, O49250, 117, 6e-30, 2, 2651, 0.20	ref|XP_002279712.1| PREDICTED: hypothetical protein [Vitis vinif...
scaffold16064	scaffold16064, GO:0003700, F, "sequence-specific DNA binding transcription factor activity", GO:0006139, O49250, 39.3, 5e-04, 2, 2651, 0.20	ref|XP_002275255.2| PREDICTED: uncharacterized protein LOC100250...
scaffold21754	scaffold21754, GO:0003700, F, "sequence-specific DNA binding transcription factor activity", GO:0006139, O49397, 203, 1e-56, 4, 2651, 0.40	emb|CAN70187.1| hypothetical protein VITISV_039080 [Vitis vinifera]
CL8876Contig1	CL8876Contig1, GO:0003700, F, "sequence-specific DNA binding transcription factor activity", GO:0006139, O49397, 310, 4e-95, 4, 2651, 0.40	ref|XP_002270833.2| PREDICTED: two-component response regulator ...
CL3198Contig1	CL3198Contig1, GO:0003700, F, "sequence-specific DNA binding transcription factor activity", GO:0006139, O49397, 370, 1e-119, 4, 2651, 0.40	ref|XP_002282928.1| PREDICTED: hypothetical protein [Vitis vinif...
scaffold21112	scaffold21112, GO:0003700, F, "sequence-specific DNA binding transcription factor activity", GO:0006139, O49741, 123, 4e-31, 1, 2651, 0.10	ref|XP_002273502.1| PREDICTED: hypothetical protein [Vitis vinif...
CL2397Contig1	CL2397Contig1, GO:0003700, F, "sequence-specific DNA binding transcription factor activity", GO:0006139, O49741, 138, 3e-37, 1, 2651, 0.10	ref|XP_002272762.1| PREDICTED: hypothetical protein [Vitis vinif...
scaffold20337	scaffold20337, GO:0003700, F, "sequence-specific DNA binding transcription factor activity", GO:0006139, O49741, 141, 6e-38, 1, 2651, 0.10	dbj|BAC98494.1| AG-motif binding protein-4 [Nicotiana tabacum]
scaffold23671	scaffold23671, GO:0003700, F, "sequence-specific DNA binding transcription factor activity", GO:0006139, O49741, 148, 4e-43, 1, 2651, 0.10	gb|ADL36690.1| GATA domain class transcription factor [Malus x d...
scaffold17788	scaffold17788, GO:0003700, F, "sequence-specific DNA binding transcription factor activity", GO:0006139, O49741, 173, 2e-51, 1, 2651, 0.10	ref|XP_002283745.1| PREDICTED: hypothetical protein [Vitis vinif...
C267304	C267304, GO:0003700, F, "sequence-specific DNA binding transcription factor activity", GO:0006139, O49741, 174, 1e-51, 1, 2651, 0.10	ref|XP_002284028.1| PREDICTED: hypothetical protein [Vitis vinif...
scaffold4776	scaffold4776, GO:0003700, F, "sequence-specific DNA binding transcription factor activity", GO:0006139, O49741, 183, 1e-55, 1, 2651, 0.10	ref|XP_002277959.1| PREDICTED: hypothetical protein [Vitis vinif...
CL1802Contig1	CL1802Contig1, GO:0003700, F, "sequence-specific DNA binding transcription factor activity", GO:0006139, O60925, 78.2, 2e-17, 1, 2651, 0.10	ref|XP_002264879.2| PREDICTED: probable prefoldin subunit 1 [Vit...
C261634	C261634, GO:0003700, F, "sequence-specific DNA binding transcription factor activity", GO:0006139, O80338, 186, 2e-57, 7, 2651, 0.70	gb|ADC55527.1| ERF transcription factor [Camellia sinensis]
scaffold14422	scaffold14422, GO:0003700, F, "sequence-specific DNA binding transcription factor activity", GO:0006139, O80338, 82.4, 2e-17, 2, 2651, 0.20	gb|ACO55953.1| RAP2-like protein [Juglans nigra]
scaffold25673	scaffold25673, GO:0003700, F, "sequence-specific DNA binding transcription factor activity", GO:0006139, P10244, 113, 1e-25, 3, 2651, 0.30	emb|CBI31992.3| unnamed protein product [Vitis vinifera]
scaffold6779	scaffold6779, GO:0003700, F, "sequence-specific DNA binding transcription factor activity", GO:0006139, P10244, 115, 4e-28, 3, 2651, 0.30	ref|XP_002271547.2| PREDICTED: uncharacterized protein LOC100246...
scaffold21882	scaffold21882, GO:0003700, F, "sequence-specific DNA binding transcription factor activity", GO:0006139, P10244, 139, 1e-38, 3, 2651, 0.30	gb|AAZ20427.1| MYB2 [Malus x domestica]
scaffold25705	scaffold25705, GO:0003700, F, "sequence-specific DNA binding transcription factor activity", GO:0006139, P10244, 142, 1e-35, 3, 2651, 0.30	ref|XP_002276341.1| PREDICTED: hypothetical protein [Vitis vinif...
CL5430Contig1	CL5430Contig1, GO:0003700, F, "sequence-specific DNA binding transcription factor activity", GO:0006139, P39768, 35.4, 0.10, 1, 2651, 0.10	emb|CBI15443.3| unnamed protein product [Vitis vinifera]
scaffold19794	scaffold19794, GO:0003700, F, "sequence-specific DNA binding transcription factor activity", GO:0006139, P41223, 221, 3e-73, 1, 2651, 0.10	emb|CBI26078.3| unnamed protein product [Vitis vinifera]
scaffold26100	scaffold26100, GO:0003700, F, "sequence-specific DNA binding transcription factor activity", GO:0006139, P47927, 208, 3e-63, 1, 2651, 0.10	ref|XP_002284749.1| PREDICTED: hypothetical protein [Vitis vinif...
scaffold24077	scaffold24077, GO:0003700, F, "sequence-specific DNA binding transcription factor activity", GO:0006139, P47927, 273, 4e-85, 1, 2651, 0.10	ref|XP_002284749.2| PREDICTED: ethylene-responsive transcription...
scaffold16330	scaffold16330, GO:0003700, F, "sequence-specific DNA binding transcription factor activity", GO:0006139, P47927, 295, 1e-94, 1, 2651, 0.10	ref|XP_002326164.1| AP2 domain-containing transcription factor [...
CL5536Contig1	CL5536Contig1, GO:0003700, F, "sequence-specific DNA binding transcription factor activity", GO:0006139, P47927, 357, 1e-117, 1, 2651, 0.10	gb|AFK29251.1| transcription factor APETALA2 [Camellia sinensis]
scaffold3739	scaffold3739, GO:0003700, F, "sequence-specific DNA binding transcription factor activity", GO:0006139, P47927, 359, 1e-118, 1, 2651, 0.10	gb|ACO52508.1| transcription factor APETALA2 [Vitis vinifera]
C252626	C252626, GO:0003700, F, "sequence-specific DNA binding transcription factor activity", GO:0006139, P47927, 47.8, 8e-06, 1, 2651, 0.10	ref|XP_002312046.1| AP2 domain-containing transcription factor [...
C217406	C217406, GO:0003700, F, "sequence-specific DNA binding transcription factor activity", GO:0006139, P52741, 33.1, 0.085, 1, 2651, 0.10	emb|CBI27420.3| unnamed protein product [Vitis vinifera]
C140718	C140718, GO:0003700, F, "sequence-specific DNA binding transcription factor activity", GO:0006139, P93822, 35.4, 0.001, 4, 2651, 0.40	ref|XP_002277621.1| PREDICTED: hypothetical protein [Vitis vinif...
CL2710Contig1	CL2710Contig1, GO:0003700, F, "sequence-specific DNA binding transcription factor activity", GO:0006139, Q01538, 46.2, 2e-04, 1, 2651, 0.10	emb|CBI36045.3| unnamed protein product [Vitis vinifera]
scaffold1537	scaffold1537, GO:0003700, F, "sequence-specific DNA binding transcription factor activity", GO:0006139, Q12986, 318, 2e-92, 2, 2651, 0.20	ref|XP_002271239.1| PREDICTED: hypothetical protein [Vitis vinif...
CL9051Contig1	CL9051Contig1, GO:0003700, F, "sequence-specific DNA binding transcription factor activity", GO:0006139, Q12986, 445, 1e-139, 2, 2651, 0.20	ref|XP_002279267.1| PREDICTED: hypothetical protein [Vitis vinif...
scaffold1536	scaffold1536, GO:0003700, F, "sequence-specific DNA binding transcription factor activity", GO:0006139, Q12986, 48.9, 1e-05, 2, 2651, 0.20	emb|CBI25476.3| unnamed protein product [Vitis vinifera]
scaffold22946	scaffold22946, GO:0003700, F, "sequence-specific DNA binding transcription factor activity", GO:0006139, Q13029, 38.1, 0.030, 1, 2651, 0.10	ref|XP_002267590.1| PREDICTED: hypothetical protein [Vitis vinif...
C276002	C276002, GO:0003700, F, "sequence-specific DNA binding transcription factor activity", GO:0006139, Q52KB5, 39.3, 0.019, 1, 2651, 0.10	ref|XP_002278340.1| PREDICTED: hypothetical protein [Vitis vinif...
scaffold11847	scaffold11847, GO:0003700, F, "sequence-specific DNA binding transcription factor activity", GO:0006139, Q54S29, 33.5, 0.054, 1, 2651, 0.10	emb|CBI25284.3| unnamed protein product [Vitis vinifera]
scaffold3067	scaffold3067, GO:0003700, F, "sequence-specific DNA binding transcription factor activity", GO:0006139, Q550D5, 51.6, 4e-06, 1, 2651, 0.10	ref|XP_002273343.1| PREDICTED: hypothetical protein [Vitis vinif...
CL2417Contig1	CL2417Contig1, GO:0003700, F, "sequence-specific DNA binding transcription factor activity", GO:0006139, Q550D5, 60.5, 6e-09, 1, 2651, 0.10	ref|XP_002268872.2| PREDICTED: GATA transcription factor 28-like...
CL9817Contig1	CL9817Contig1, GO:0003700, F, "sequence-specific DNA binding transcription factor activity", GO:0006139, Q557I1, 37.7, 0.045, 1, 2651, 0.10	ref|XP_002273410.1| PREDICTED: hypothetical protein [Vitis vinif...
CL3717Contig1	CL3717Contig1, GO:0003700, F, "sequence-specific DNA binding transcription factor activity", GO:0006139, Q6PML9, 267, 2e-81, 1, 2651, 0.10	ref|XP_002262765.1| PREDICTED: hypothetical protein [Vitis vinif...
C283140	C283140, GO:0003700, F, "sequence-specific DNA binding transcription factor activity", GO:0006139, Q7KZ85, 539, 1e-162, 1, 2651, 0.10	emb|CBI32841.3| unnamed protein product [Vitis vinifera]
scaffold4796	scaffold4796, GO:0003700, F, "sequence-specific DNA binding transcription factor activity", GO:0006139, Q84TE6, 101, 2e-25, 3, 2651, 0.30	ref|XP_002272734.2| PREDICTED: NAC domain-containing protein 21/...
scaffold17711	scaffold17711, GO:0003700, F, "sequence-specific DNA binding transcription factor activity", GO:0006139, Q84TE6, 192, 1e-60, 4, 2651, 0.40	gb|AFB82644.1| NAC transcription factor [Camellia sinensis]
CL7091Contig1	CL7091Contig1, GO:0003700, F, "sequence-specific DNA binding transcription factor activity", GO:0006139, Q84TE6, 67.8, 8e-12, 2, 2651, 0.20	ref|XP_002283395.1| PREDICTED: hypothetical protein [Vitis vinif...
CL4458Contig1	CL4458Contig1, GO:0003700, F, "sequence-specific DNA binding transcription factor activity", GO:0006139, Q8H0T5, 58.2, 5e-09, 4, 2651, 0.40	emb|CAN69165.1| hypothetical protein VITISV_015325 [Vitis vinifera]
scaffold22474	scaffold22474, GO:0003700, F, "sequence-specific DNA binding transcription factor activity", GO:0006139, Q8H0T5, 78.2, 4e-17, 4, 2651, 0.40	ref|XP_002276074.1| PREDICTED: hypothetical protein [Vitis vinif...
C219490	C219490, GO:0003700, F, "sequence-specific DNA binding transcription factor activity", GO:0006139, Q8IN81, 37.0, 0.005, 1, 2651, 0.10	ref|XP_002535521.1| hypothetical protein RCOM_2056530 [Ricinus c...
scaffold20071	scaffold20071, GO:0003700, F, "sequence-specific DNA binding transcription factor activity", GO:0006139, Q8LEG1, 49.7, 4e-06, 1, 2651, 0.10	ref|XP_002516005.1| transcription factor, putative [Ricinus comm...
scaffold25238	scaffold25238, GO:0003700, F, "sequence-specific DNA binding transcription factor activity", GO:0006139, Q8VWG3, 113, 4e-27, 1, 2651, 0.10	ref|XP_002270196.1| PREDICTED: hypothetical protein [Vitis vinif...
scaffold26284	scaffold26284, GO:0003700, F, "sequence-specific DNA binding transcription factor activity", GO:0006139, Q8VWG3, 303, 1e-101, 1, 2651, 0.10	ref|XP_002277537.1| PREDICTED: hypothetical protein [Vitis vinif...
scaffold22789	scaffold22789, GO:0003700, F, "sequence-specific DNA binding transcription factor activity", GO:0006139, Q8VWG3, 313, 1e-104, 1, 2651, 0.10	ref|XP_002277045.1| PREDICTED: hypothetical protein [Vitis vinif...
scaffold25738	scaffold25738, GO:0003700, F, "sequence-specific DNA binding transcription factor activity", GO:0006139, Q8VZ91, 149, 3e-42, 6, 2651, 0.60	gb|ADJ67442.1| ethylene response factor 13 [Actinidia deliciosa]
scaffold26340	scaffold26340, GO:0003700, F, "sequence-specific DNA binding transcription factor activity", GO:0006139, Q93VY3, 164, 7e-47, 3, 2651, 0.30	ref|XP_002281816.1| PREDICTED: hypothetical protein [Vitis vinif...
CL757Contig1	CL757Contig1, GO:0003700, F, "sequence-specific DNA binding transcription factor activity", GO:0006139, Q93VY3, 165, 2e-45, 5, 2651, 0.50	gb|AAM34770.1|AF509870_1 nam-like protein 7 [Petunia x hybrida]
CL2315Contig2	CL2315Contig2, GO:0003700, F, "sequence-specific DNA binding transcription factor activity", GO:0006139, Q93VY3, 177, 2e-49, 3, 2651, 0.30	emb|CBI31389.3| unnamed protein product [Vitis vinifera]
CL3864Contig1	CL3864Contig1, GO:0003700, F, "sequence-specific DNA binding transcription factor activity", GO:0006139, Q93VY3, 183, 1e-52, 4, 2651, 0.40	ref|XP_002271971.1| PREDICTED: hypothetical protein [Vitis vinif...
CL6372Contig1	CL6372Contig1, GO:0003700, F, "sequence-specific DNA binding transcription factor activity", GO:0006139, Q93VY3, 363, 1e-124, 4, 2651, 0.40	ref|XP_002284668.1| PREDICTED: hypothetical protein [Vitis vinif...
scaffold24795	scaffold24795, GO:0003700, F, "sequence-specific DNA binding transcription factor activity", GO:0006139, Q93VY3, 99.8, 1e-22, 5, 2651, 0.50	ref|XP_002282899.1| PREDICTED: hypothetical protein [Vitis vinif...
scaffold20676	scaffold20676, GO:0003700, F, "sequence-specific DNA binding transcription factor activity", GO:0006139, Q93WU7, 112, 3e-27, 3, 2651, 0.30	ref|XP_002270527.1| PREDICTED: hypothetical protein [Vitis vinif...
CL9281Contig1	CL9281Contig1, GO:0003700, F, "sequence-specific DNA binding transcription factor activity", GO:0006139, Q93WU7, 157, 7e-42, 3, 2651, 0.30	ref|XP_002530024.1| WRKY transcription factor, putative [Ricinus...
scaffold24426	scaffold24426, GO:0003700, F, "sequence-specific DNA binding transcription factor activity", GO:0006139, Q93WU7, 280, 8e-87, 3, 2651, 0.30	ref|XP_002264243.1| PREDICTED: DNA binding protein WRKY2 [Vitis ...
scaffold23078	scaffold23078, GO:0003700, F, "sequence-specific DNA binding transcription factor activity", GO:0006139, Q93WU7, 282, 6e-88, 3, 2651, 0.30	gb|AFJ54352.1| WRKY transcription factor [Camellia sinensis]
C223610	C223610, GO:0003700, F, "sequence-specific DNA binding transcription factor activity", GO:0006139, Q93WU7, 38.1, 2e-06, 2, 2651, 0.20	gb|AAT46067.1| DNA binding protein WRKY2 [Vitis vinifera]
C266884	C266884, GO:0003700, F, "sequence-specific DNA binding transcription factor activity", GO:0006139, Q93ZH2, 183, 3e-54, 3, 2651, 0.30	ref|XP_002278441.2| PREDICTED: nuclear transcription factor Y su...
CL4985Contig1	CL4985Contig1, GO:0003700, F, "sequence-specific DNA binding transcription factor activity", GO:0006139, Q93ZH2, 215, 3e-65, 3, 2651, 0.30	ref|XP_002521352.1| Nuclear transcription factor Y subunit A-3, ...
C255494	C255494, GO:0003700, F, "sequence-specific DNA binding transcription factor activity", GO:0006139, Q94AW5, 166, 3e-51, 6, 2651, 0.60	ref|XP_002285373.1| PREDICTED: hypothetical protein [Vitis vinif...
C195870	C195870, GO:0003700, F, "sequence-specific DNA binding transcription factor activity", GO:0006139, Q94AW5, 92.0, 1e-24, 7, 2651, 0.70	gb|ADE41114.1| AP2 domain class transcription factor [Malus x do...
scaffold22745	scaffold22745, GO:0003700, F, "sequence-specific DNA binding transcription factor activity", GO:0006139, Q94ID6, 143, 7e-43, 5, 2651, 0.50	ref|XP_002279760.1| PREDICTED: similar to putative ethylene resp...
C242782	C242782, GO:0003700, F, "sequence-specific DNA binding transcription factor activity", GO:0006139, Q94ID6, 148, 5e-45, 5, 2651, 0.50	gb|AFK48691.1| unknown [Lotus japonicus]
CL1619Contig1	CL1619Contig1, GO:0003700, F, "sequence-specific DNA binding transcription factor activity", GO:0006139, Q9C7S0, 92.8, 1e-20, 3, 2651, 0.30	ref|XP_003634336.1| PREDICTED: bZIP transcription factor 60-like...
C276054	C276054, GO:0003700, F, "sequence-specific DNA binding transcription factor activity", GO:0006139, Q9C8Y3, 189, 5e-53, 5, 2651, 0.50	ref|XP_002267910.1| PREDICTED: hypothetical protein [Vitis vinif...
scaffold22889	scaffold22889, GO:0003700, F, "sequence-specific DNA binding transcription factor activity", GO:0006139, Q9FE67, 89.0, 2e-21, 6, 2651, 0.60	emb|CBI30599.3| unnamed protein product [Vitis vinifera]
CL9841Contig1	CL9841Contig1, GO:0003700, F, "sequence-specific DNA binding transcription factor activity", GO:0006139, Q9FE67, 89.7, 1e-20, 6, 2651, 0.60	gb|ADJ67436.1| ethylene response factor 7 [Actinidia deliciosa]
scaffold15438	scaffold15438, GO:0003700, F, "sequence-specific DNA binding transcription factor activity", GO:0006139, Q9FGV1, 1070, 0.0, 2, 2651, 0.20	ref|XP_002266678.2| PREDICTED: auxin response factor 8-like [Vit...
scaffold19270	scaffold19270, GO:0003700, F, "sequence-specific DNA binding transcription factor activity", GO:0006139, Q9FGV1, 126, 3e-33, 1, 2651, 0.10	ref|XP_002282830.2| PREDICTED: auxin response factor 6-like [Vit...
CL1Contig19	CL1Contig19, GO:0003700, F, "sequence-specific DNA binding transcription factor activity", GO:0006139, Q9FGV1, 691, 0.0, 2, 2651, 0.20	emb|CBI30950.3| unnamed protein product [Vitis vinifera]
scaffold21728	scaffold21728, GO:0003700, F, "sequence-specific DNA binding transcription factor activity", GO:0006139, Q9FM03, 102, 3e-23, 1, 2651, 0.10	ref|XP_002274050.1| PREDICTED: hypothetical protein [Vitis vinif...
scaffold9414	scaffold9414, GO:0003700, F, "sequence-specific DNA binding transcription factor activity", GO:0006139, Q9FM03, 112, 6e-27, 1, 2651, 0.10	ref|XP_002267092.1| PREDICTED: hypothetical protein [Vitis vinif...
scaffold19641	scaffold19641, GO:0003700, F, "sequence-specific DNA binding transcription factor activity", GO:0006139, Q9FM03, 120, 5e-30, 1, 2651, 0.10	ref|XP_002284859.1| PREDICTED: hypothetical protein [Vitis vinif...
CL2799Contig1	CL2799Contig1, GO:0003700, F, "sequence-specific DNA binding transcription factor activity", GO:0006139, Q9FM03, 181, 2e-51, 1, 2651, 0.10	ref|XP_002321600.1| f-box family protein [Populus trichocarpa] >...
scaffold15852	scaffold15852, GO:0003700, F, "sequence-specific DNA binding transcription factor activity", GO:0006139, Q9FM03, 207, 2e-62, 1, 2651, 0.10	ref|XP_002318052.1| f-box family protein [Populus trichocarpa] >...
scaffold26335	scaffold26335, GO:0003700, F, "sequence-specific DNA binding transcription factor activity", GO:0006139, Q9FM03, 223, 2e-68, 1, 2651, 0.10	ref|XP_002279622.1| PREDICTED: hypothetical protein [Vitis vinif...
scaffold5273	scaffold5273, GO:0003700, F, "sequence-specific DNA binding transcription factor activity", GO:0006139, Q9FRV4, 128, 4e-37, 2, 2651, 0.20	dbj|BAF41989.1| CUP-SHAPED COTYLEDON3 [Petunia x hybrida]
CL5802Contig1	CL5802Contig1, GO:0003700, F, "sequence-specific DNA binding transcription factor activity", GO:0006139, Q9FRV4, 161, 6e-44, 1, 2651, 0.10	gb|AAM47025.1| nam-like protein 1 [Petunia x hybrida]
scaffold13335	scaffold13335, GO:0003700, F, "sequence-specific DNA binding transcription factor activity", GO:0006139, Q9FRV4, 238, 1e-77, 3, 2651, 0.30	ref|XP_002277068.1| PREDICTED: hypothetical protein [Vitis vinif...
C266732	C266732, GO:0003700, F, "sequence-specific DNA binding transcription factor activity", GO:0006139, Q9FRV4, 242, 2e-77, 3, 2651, 0.30	ref|XP_002283811.1| PREDICTED: hypothetical protein [Vitis vinif...
CL7714Contig1	CL7714Contig1, GO:0003700, F, "sequence-specific DNA binding transcription factor activity", GO:0006139, Q9GZR2, 191, 3e-56, 1, 2651, 0.10	ref|XP_002282870.1| PREDICTED: hypothetical protein [Vitis vinif...
scaffold26742	scaffold26742, GO:0003700, F, "sequence-specific DNA binding transcription factor activity", GO:0006139, Q9H0E9, 40.4, 0.015, 1, 2651, 0.10	ref|XP_002268328.1| PREDICTED: hypothetical protein [Vitis vinif...
scaffold15515	scaffold15515, GO:0003700, F, "sequence-specific DNA binding transcription factor activity", GO:0006139, Q9LIE5, 189, 1e-50, 2, 2651, 0.20	emb|CAN77889.1| hypothetical protein VITISV_003778 [Vitis vinifera]
C121314	C121314, GO:0003700, F, "sequence-specific DNA binding transcription factor activity", GO:0006139, Q9LIE5, 34.7, 0.003, 2, 2651, 0.20	emb|CBI37809.3| unnamed protein product [Vitis vinifera]
CL7740Contig1	CL7740Contig1, GO:0003700, F, "sequence-specific DNA binding transcription factor activity", GO:0006139, Q9LIE5, 45.4, 6e-04, 1, 2651, 0.10	ref|XP_002263415.1| PREDICTED: hypothetical protein [Vitis vinif...
scaffold26964	scaffold26964, GO:0003700, F, "sequence-specific DNA binding transcription factor activity", GO:0006139, Q9LIE5, 490, 1e-164, 2, 2651, 0.20	ref|XP_002276140.1| PREDICTED: hypothetical protein [Vitis vinif...
scaffold22980	scaffold22980, GO:0003700, F, "sequence-specific DNA binding transcription factor activity", GO:0006139, Q9LIE5, 60.1, 2e-09, 2, 2651, 0.20	ref|XP_002527269.1| conserved hypothetical protein [Ricinus comm...
CL8432Contig1	CL8432Contig1, GO:0003700, F, "sequence-specific DNA binding transcription factor activity", GO:0006139, Q9LIE5, 72.4, 5e-13, 2, 2651, 0.20	ref|XP_002265090.2| PREDICTED: protein FAR1-RELATED SEQUENCE 5, ...
CL3470Contig1	CL3470Contig1, GO:0003700, F, "sequence-specific DNA binding transcription factor activity", GO:0006139, Q9LIE5, 75.1, 8e-14, 2, 2651, 0.20	emb|CBI36667.3| unnamed protein product [Vitis vinifera]
CL2561Contig1	CL2561Contig1, GO:0003700, F, "sequence-specific DNA binding transcription factor activity", GO:0006139, Q9LIE5, 76.3, 1e-14, 2, 2651, 0.20	ref|XP_002265053.1| PREDICTED: hypothetical protein [Vitis vinif...
scaffold26244	scaffold26244, GO:0003700, F, "sequence-specific DNA binding transcription factor activity", GO:0006139, Q9LIE5, 77.0, 7e-15, 2, 2651, 0.20	emb|CAN68120.1| hypothetical protein VITISV_024174 [Vitis vinifera]
scaffold7498	scaffold7498, GO:0003700, F, "sequence-specific DNA binding transcription factor activity", GO:0006139, Q9LSD5, 120, 5e-30, 2, 2651, 0.20	ref|XP_002282409.1| PREDICTED: hypothetical protein [Vitis vinif...
CL7306Contig1	CL7306Contig1, GO:0003700, F, "sequence-specific DNA binding transcription factor activity", GO:0006139, Q9LSD5, 207, 4e-62, 2, 2651, 0.20	gb|ADL36832.1| TCP domain class transcription factor [Malus x do...
CL3421Contig1	CL3421Contig1, GO:0003700, F, "sequence-specific DNA binding transcription factor activity", GO:0006139, Q9LSD5, 211, 2e-65, 2, 2651, 0.20	ref|XP_002514876.1| transcription factor, putative [Ricinus comm...
C260490	C260490, GO:0003700, F, "sequence-specific DNA binding transcription factor activity", GO:0006139, Q9LSD5, 221, 4e-70, 2, 2651, 0.20	ref|XP_002271949.1| PREDICTED: hypothetical protein [Vitis vinif...
scaffold16539	scaffold16539, GO:0003700, F, "sequence-specific DNA binding transcription factor activity", GO:0006139, Q9LSD5, 78.2, 3e-17, 2, 2651, 0.20	ref|XP_002529441.1| transcription factor, putative [Ricinus comm...
CL5752Contig1	CL5752Contig1, GO:0003700, F, "sequence-specific DNA binding transcription factor activity", GO:0006139, Q9LV58, 213, 4e-70, 2, 2651, 0.20	ref|XP_002284605.1| PREDICTED: hypothetical protein [Vitis vinif...
scaffold20372	scaffold20372, GO:0003700, F, "sequence-specific DNA binding transcription factor activity", GO:0006139, Q9LXV2, 172, 5e-54, 2, 2651, 0.20	ref|XP_002509854.1| r2r3-myb transcription factor, putative [Ric...
C271426	C271426, GO:0003700, F, "sequence-specific DNA binding transcription factor activity", GO:0006139, Q9LXV2, 181, 1e-53, 2, 2651, 0.20	ref|XP_002274626.1| PREDICTED: hypothetical protein [Vitis vinif...
scaffold11168	scaffold11168, GO:0003700, F, "sequence-specific DNA binding transcription factor activity", GO:0006139, Q9LXV2, 210, 2e-67, 2, 2651, 0.20	ref|XP_002282821.1| PREDICTED: hypothetical protein [Vitis vinif...
C163684	C163684, GO:0003700, F, "sequence-specific DNA binding transcription factor activity", GO:0006139, Q9LXV2, 50.1, 2e-08, 2, 2651, 0.20	ref|XP_002273004.1| PREDICTED: hypothetical protein [Vitis vinif...
C268568	C268568, GO:0003700, F, "sequence-specific DNA binding transcription factor activity", GO:0006139, Q9LXV5, 120, 4e-31, 4, 2651, 0.40	ref|XP_002282043.1| PREDICTED: hypothetical protein isoform 1 [V...
CL2965Contig1	CL2965Contig1, GO:0003700, F, "sequence-specific DNA binding transcription factor activity", GO:0006139, Q9LXV5, 142, 3e-38, 4, 2651, 0.40	emb|CBI24892.3| unnamed protein product [Vitis vinifera]
C277158	C277158, GO:0003700, F, "sequence-specific DNA binding transcription factor activity", GO:0006139, Q9LXV5, 152, 2e-41, 4, 2651, 0.40	emb|CBI29866.3| unnamed protein product [Vitis vinifera]
scaffold26332	scaffold26332, GO:0003700, F, "sequence-specific DNA binding transcription factor activity", GO:0006139, Q9LXV5, 192, 2e-57, 4, 2651, 0.40	ref|XP_002282778.2| PREDICTED: nuclear transcription factor Y su...
CL1763Contig1	CL1763Contig1, GO:0003700, F, "sequence-specific DNA binding transcription factor activity", GO:0006139, Q9LY05, 132, 8e-36, 6, 2651, 0.60	gb|ADP37424.1| ethylene-responsive-element-binding factor 9 [Pet...
scaffold2549	scaffold2549, GO:0003700, F, "sequence-specific DNA binding transcription factor activity", GO:0006139, Q9M0L0, 107, 5e-27, 1, 2651, 0.10	ref|XP_002516502.1| Transcriptional factor TINY, putative [Ricin...
CL10100Contig1	CL10100Contig1, GO:0003700, F, "sequence-specific DNA binding transcription factor activity", GO:0006139, Q9M0L0, 109, 2e-28, 1, 2651, 0.10	ref|XP_002283864.1| PREDICTED: hypothetical protein [Vitis vinif...
CL7662Contig1	CL7662Contig1, GO:0003700, F, "sequence-specific DNA binding transcription factor activity", GO:0006139, Q9M0L0, 110, 6e-29, 1, 2651, 0.10	ref|XP_002280555.1| PREDICTED: hypothetical protein [Vitis vinif...
scaffold8176	scaffold8176, GO:0003700, F, "sequence-specific DNA binding transcription factor activity", GO:0006139, Q9M0L0, 164, 4e-50, 1, 2651, 0.10	gb|AFN93974.1| CBF1 [Camellia sinensis]
C107202	C107202, GO:0003700, F, "sequence-specific DNA binding transcription factor activity", GO:0006139, Q9M0L0, 36.2, 6e-04, 1, 2651, 0.10	ref|XP_002328068.1| AP2/ERF domain-containing transcription fact...
CL8429Contig1	CL8429Contig1, GO:0003700, F, "sequence-specific DNA binding transcription factor activity", GO:0006139, Q9M0L0, 83.6, 1e-21, 1, 2651, 0.10	gb|AEU10136.1| dehydration responsive element binding transcript...
scaffold24250	scaffold24250, GO:0003700, F, "sequence-specific DNA binding transcription factor activity", GO:0006139, Q9M0L0, 83.6, 2e-18, 1, 2651, 0.10	gb|ADJ67431.1| ethylene response factor 2 [Actinidia deliciosa]
C258970	C258970, GO:0003700, F, "sequence-specific DNA binding transcription factor activity", GO:0006139, Q9M0L0, 87.0, 7e-20, 2, 2651, 0.20	ref|XP_002303364.1| AP2/ERF domain-containing transcription fact...
scaffold11567	scaffold11567, GO:0003700, F, "sequence-specific DNA binding transcription factor activity", GO:0006139, Q9M0L0, 89.7, 1e-20, 2, 2651, 0.20	ref|XP_002326654.1| AP2/ERF domain-containing transcription fact...
C242506	C242506, GO:0003700, F, "sequence-specific DNA binding transcription factor activity", GO:0006139, Q9M0L0, 97.1, 1e-24, 1, 2651, 0.10	ref|XP_002263994.1| PREDICTED: hypothetical protein [Vitis vinif...
C272934	C272934, GO:0003700, F, "sequence-specific DNA binding transcription factor activity", GO:0006139, Q9M9X4, 189, 5e-56, 4, 2651, 0.40	ref|XP_002263793.1| PREDICTED: hypothetical protein [Vitis vinif...
scaffold18589	scaffold18589, GO:0003700, F, "sequence-specific DNA binding transcription factor activity", GO:0006139, Q9NPG3, 35.8, 0.023, 1, 2651, 0.10	dbj|BAK04452.1| predicted protein [Hordeum vulgare subsp. vulgare]
C133482	C133482, GO:0003700, F, "sequence-specific DNA binding transcription factor activity", GO:0006139, Q9NRM2, 31.2, 0.050, 1, 2651, 0.10	ref|XP_002325998.1| predicted protein [Populus trichocarpa] >gi|...
CL6793Contig1	CL6793Contig1, GO:0003700, F, "sequence-specific DNA binding transcription factor activity", GO:0006139, Q9SI37, 254, 1e-77, 3, 2651, 0.30	ref|XP_002272407.1| PREDICTED: hypothetical protein [Vitis vinif...
CL9316Contig1	CL9316Contig1, GO:0003700, F, "sequence-specific DNA binding transcription factor activity", GO:0006139, Q9SN74, 147, 1e-41, 2, 2651, 0.20	ref|XP_002283284.1| PREDICTED: hypothetical protein isoform 1 [V...
CL9486Contig1	CL9486Contig1, GO:0003700, F, "sequence-specific DNA binding transcription factor activity", GO:0006139, Q9SN74, 152, 6e-44, 1, 2651, 0.10	gb|ADL36592.1| BHLH domain class transcription factor [Malus x d...
CL3012Contig1	CL3012Contig1, GO:0003700, F, "sequence-specific DNA binding transcription factor activity", GO:0006139, Q9SN74, 41.6, 0.003, 1, 2651, 0.10	ref|XP_002270034.1| PREDICTED: hypothetical protein [Vitis vinif...
scaffold15139	scaffold15139, GO:0003700, F, "sequence-specific DNA binding transcription factor activity", GO:0006139, Q9SN74, 59.7, 1e-09, 3, 2651, 0.30	ref|XP_002522828.1| DNA binding protein, putative [Ricinus commu...
scaffold25371	scaffold25371, GO:0003700, F, "sequence-specific DNA binding transcription factor activity", GO:0006139, Q9SN74, 61.2, 3e-10, 1, 2651, 0.10	ref|XP_002274829.2| PREDICTED: transcription factor ILR3-like [V...
CL10376Contig1	CL10376Contig1, GO:0003700, F, "sequence-specific DNA binding transcription factor activity", GO:0006139, Q9SN74, 73.6, 2e-14, 1, 2651, 0.10	ref|XP_002265960.1| PREDICTED: hypothetical protein [Vitis vinif...
CL5760Contig1	CL5760Contig1, GO:0003700, F, "sequence-specific DNA binding transcription factor activity", GO:0006139, Q9SN74, 77.0, 3e-15, 1, 2651, 0.10	emb|CAN74571.1| hypothetical protein VITISV_018451 [Vitis vinifera]
C181926	C181926, GO:0003700, F, "sequence-specific DNA binding transcription factor activity", GO:0006139, Q9SPG2, 115, 4e-32, 1, 2651, 0.10	emb|CBI40862.3| unnamed protein product [Vitis vinifera]
scaffold8980	scaffold8980, GO:0003700, F, "sequence-specific DNA binding transcription factor activity", GO:0006139, Q9SPG2, 151, 1e-42, 2, 2651, 0.20	gb|AAZ20432.1| MYB13 [Malus x domestica]
scaffold23810	scaffold23810, GO:0003700, F, "sequence-specific DNA binding transcription factor activity", GO:0006139, Q9SPG2, 209, 1e-63, 1, 2651, 0.10	ref|XP_002323871.1| predicted protein [Populus trichocarpa] >gi|...
CL800Contig3	CL800Contig3, GO:0003700, F, "sequence-specific DNA binding transcription factor activity", GO:0006139, Q9SPG2, 215, 1e-64, 1, 2651, 0.10	ref|XP_002283843.1| PREDICTED: hypothetical protein [Vitis vinif...
scaffold12005	scaffold12005, GO:0003700, F, "sequence-specific DNA binding transcription factor activity", GO:0006139, Q9SPG2, 215, 3e-64, 1, 2651, 0.10	emb|CAA78386.1| protein 1 [Petunia x hybrida]
scaffold10113	scaffold10113, GO:0003700, F, "sequence-specific DNA binding transcription factor activity", GO:0006139, Q9SPG2, 57.4, 2e-10, 2, 2651, 0.20	ref|XP_002265578.1| PREDICTED: hypothetical protein [Vitis vinif...
scaffold14386	scaffold14386, GO:0003700, F, "sequence-specific DNA binding transcription factor activity", GO:0006139, Q9UK39, 75.1, 6e-14, 1, 2651, 0.10	emb|CBI15424.3| unnamed protein product [Vitis vinifera]
C281602	C281602, GO:0003700, F, "sequence-specific DNA binding transcription factor activity", GO:0006139, Q9Y222, 89.4, 1e-17, 2, 2651, 0.20	ref|XP_002282624.1| PREDICTED: hypothetical protein [Vitis vinif...
C175318	C175318, GO:0003700, F, "sequence-specific DNA binding transcription factor activity", GO:0006139, Q9ZNU2, 124, 6e-36, 4, 2651, 0.40	gb|ABZ89747.1| NAC transcription factor NAP [Mikania micrantha]
C251974	C251974, GO:0003700, F, "sequence-specific DNA binding transcription factor activity", GO:0006139, Q9ZNU2, 138, 6e-39, 2, 2651, 0.20	ref|XP_002284279.2| PREDICTED: NAC domain-containing protein 29-...
scaffold6848	scaffold6848, GO:0003700, F, "sequence-specific DNA binding transcription factor activity", GO:0006139, Q9ZNU2, 143, 5e-42, 4, 2651, 0.40	ref|XP_002266820.1| PREDICTED: hypothetical protein [Vitis vinif...
CL7813Contig1	CL7813Contig1, GO:0003700, F, "sequence-specific DNA binding transcription factor activity", GO:0006139, Q9ZNU2, 146, 1e-40, 4, 2651, 0.40	ref|XP_002273649.1| PREDICTED: hypothetical protein [Vitis vinif...
scaffold19594	scaffold19594, GO:0003700, F, "sequence-specific DNA binding transcription factor activity", GO:0006139, Q9ZNU2, 161, 4e-48, 4, 2651, 0.40	ref|XP_002513398.1| NAC domain-containing protein, putative [Ric...
C266474	C266474, GO:0003700, F, "sequence-specific DNA binding transcription factor activity", GO:0006139, Q9ZNU2, 163, 7e-47, 5, 2651, 0.50	ref|XP_002305109.1| NAC domain protein, IPR003441 [Populus trich...
scaffold22134	scaffold22134, GO:0003700, F, "sequence-specific DNA binding transcription factor activity", GO:0006139, Q9ZNU2, 166, 3e-49, 3, 2651, 0.30	ref|XP_002264588.1| PREDICTED: hypothetical protein isoform 1 [V...
scaffold24085	scaffold24085, GO:0003700, F, "sequence-specific DNA binding transcription factor activity", GO:0006139, Q9ZNU2, 180, 4e-53, 5, 2651, 0.50	ref|XP_002297860.1| NAC domain protein, IPR003441 [Populus trich...
scaffold24086	scaffold24086, GO:0003700, F, "sequence-specific DNA binding transcription factor activity", GO:0006139, Q9ZNU2, 187, 4e-57, 4, 2651, 0.40	ref|XP_002512632.1| NAC domain-containing protein, putative [Ric...
scaffold9604	scaffold9604, GO:0003700, F, "sequence-specific DNA binding transcription factor activity", GO:0006139, Q9ZNU2, 258, 1e-84, 4, 2651, 0.40	gb|ACX47024.1| NAP-like transcription factor [Vitis vinifera]
scaffold6389	scaffold6389, GO:0003700, F, "sequence-specific DNA binding transcription factor activity", GO:0006139, Q9ZNU2, 296, 7e-99, 4, 2651, 0.40	ref|XP_002284654.2| PREDICTED: NAC domain-containing protein 29-...
C110264	C110264, GO:0003700, F, "sequence-specific DNA binding transcription factor activity", GO:0006139, Q9ZNU2, 51.2, 3e-09, 4, 2651, 0.40	ref|XP_002298277.1| NAC domain protein, IPR003441 [Populus trich...
C280338	C280338, GO:0003700, F, "sequence-specific DNA binding transcription factor activity", GO:0006139, Q9ZPY8, 318, 2e-99, 2, 2651, 0.20	ref|XP_002282584.2| PREDICTED: transcription factor bHLH3-like [...
CL5170Contig1	CL5170Contig1, GO:0003700, F, "sequence-specific DNA binding transcription factor activity", GO:0006139, Q9ZPY8, 322, 1e-101, 2, 2651, 0.20	ref|XP_002521010.1| DNA binding protein, putative [Ricinus commu...
C246704	C246704, GO:0003700, F, "sequence-specific DNA binding transcription factor activity", GO:0006139, Q9ZPY8, 35.8, 0.047, 1, 2651, 0.10	emb|CAN61967.1| hypothetical protein VITISV_010916 [Vitis vinifera]
CL9498Contig1	CL9498Contig1, GO:0003700, F, "sequence-specific DNA binding transcription factor activity", GO:0006139, Q9ZPY8, 35.8, 0.067, 1, 2651, 0.10	ref|XP_002509465.1| DNA binding protein, putative [Ricinus commu...
C281968	C281968, GO:0003700, F, "sequence-specific DNA binding transcription factor activity", GO:0006139, Q9ZPY8, 509, 1e-171, 2, 2651, 0.20	ref|XP_002264409.1| PREDICTED: Myc2 bHLH protein [Vitis vinifera]
C123046	C123046, GO:0003700, F, "sequence-specific DNA binding transcription factor activity", GO:0006139, Q9ZPY8, 62.8, 3e-13, 1, 2651, 0.10	ref|XP_002518295.1| DNA binding protein, putative [Ricinus commu...
CL1483Contig1	CL1483Contig1, GO:0003700, F, "sequence-specific DNA binding transcription factor activity", GO:0006139, Q9ZPY8, 78.2, 1e-14, 1, 2651, 0.10	ref|XP_002262886.1| PREDICTED: hypothetical protein [Vitis vinif...
CL8083Contig1	CL8083Contig1, GO:0003700, F, "sequence-specific DNA binding transcription factor activity", GO:0006139, Q9ZU11, 164, 2e-44, 2, 2651, 0.20	ref|XP_002285176.1| PREDICTED: hypothetical protein [Vitis vinif...
C107908	C107908, GO:0003700, F, "sequence-specific DNA binding transcription factor activity", GO:0006139, Q9ZU11, 55.8, 7e-11, 1, 2651, 0.10	ref|NP_001131313.1| hypothetical protein LOC100192627 [Zea mays]...
CL8204Contig1	CL8204Contig1, GO:0003700, F, "sequence-specific DNA binding transcription factor activity", GO:0006139, Q9ZVF5, 106, 8e-26, 2, 2651, 0.20	ref|XP_002278336.1| PREDICTED: hypothetical protein [Vitis vinif...
scaffold13642	scaffold13642, GO:0003700, F, "sequence-specific DNA binding transcription factor activity", GO:0006139, Q9ZVF5, 119, 7e-30, 2, 2651, 0.20	ref|XP_002278336.2| PREDICTED: WUSCHEL-related homeobox 1 [Vitis...
scaffold22758	scaffold22758, GO:0003705, F, "RNA polymerase II distal enhancer sequence-specific DNA binding transcription factor activity", GO:0006139, Q9QWS8, 37.0, 0.013, 1, 281, 0.10	emb|CBI39482.3| unnamed protein product [Vitis vinifera]
C201444	C201444, GO:0003705, F, "RNA polymerase II distal enhancer sequence-specific DNA binding transcription factor activity", GO:0006139, Q9W349, 32.7, 0.066, 1, 281, 0.10	ref|XP_002316647.1| predicted protein [Populus trichocarpa] >gi|...
C177836	C177836, GO:0003712, F, "transcription cofactor activity", GO:0006139, P93003, 138, 3e-43, 1, 106, 0.10	gb|ADF80903.1| terminal flower 1 [Vitis shuttleworthii]
CL3261Contig1	CL3261Contig1, GO:0003712, F, "transcription cofactor activity", GO:0006139, P93003, 156, 1e-47, 1, 106, 0.10	dbj|BAF93494.1| MOTHER of FT and TFL1-like protein [Citrus unshiu]
C147372	C147372, GO:0003712, F, "transcription cofactor activity", GO:0006139, Q59E55, 31.2, 0.062, 1, 106, 0.10	ref|XP_002338902.1| predicted protein [Populus trichocarpa] >gi|...
scaffold16620	scaffold16620, GO:0003712, F, "transcription cofactor activity", GO:0006139, Q6PUA2, 523, 1e-164, 1, 106, 0.10	ref|XP_002522626.1| transcription initiation factor tfiid, putat...
scaffold4201	scaffold4201, GO:0003712, F, "transcription cofactor activity", GO:0006139, Q6PUA2, 566, 1e-175, 1, 106, 0.10	ref|XP_002273712.2| PREDICTED: transcription initiation factor T...
scaffold24033	scaffold24033, GO:0003712, F, "transcription cofactor activity", GO:0006139, Q7KZF4, 457, 1e-144, 1, 106, 0.10	ref|XP_002273150.1| PREDICTED: hypothetical protein [Vitis vinif...
scaffold27470	scaffold27470, GO:0003712, F, "transcription cofactor activity", GO:0006139, Q9Y4A5, 895, 0.0, 2, 106, 0.20	ref|XP_003631895.1| PREDICTED: transformation/transcription doma...
C260370	C260370, GO:0003713, F, "transcription coactivator activity", GO:0006139, A1L209, 54.7, 6e-08, 3, 617, 0.30	ref|XP_002278580.1| PREDICTED: hypothetical protein [Vitis vinif...
CL10434Contig1	CL10434Contig1, GO:0003713, F, "transcription coactivator activity", GO:0006139, O95905, 307, 6e-94, 1, 617, 0.10	emb|CAN64607.1| hypothetical protein VITISV_030583 [Vitis vinifera]
scaffold20351	scaffold20351, GO:0003713, F, "transcription coactivator activity", GO:0006139, Q2TBP7, 72.8, 3e-16, 4, 617, 0.40	emb|CBI35172.3| unnamed protein product [Vitis vinifera]
scaffold15799	scaffold15799, GO:0003713, F, "transcription coactivator activity", GO:0006139, Q54NI7, 142, 1e-40, 2, 617, 0.20	ref|XP_002279047.1| PREDICTED: similar to SOH1 family protein [V...
CL5169Contig1	CL5169Contig1, GO:0003713, F, "transcription coactivator activity", GO:0006139, Q9LXT3, 197, 6e-64, 7, 617, 0.70	ref|NP_001237091.1| uncharacterized protein LOC100499864 [Glycin...
C242942	C242942, GO:0003713, F, "transcription coactivator activity", GO:0006139, Q9LXT3, 207, 6e-69, 7, 617, 0.70	ref|XP_002317456.1| predicted protein [Populus trichocarpa] >gi|...
C168524	C168524, GO:0003713, F, "transcription coactivator activity", GO:0006139, Q9LXT3, 57.8, 6e-12, 3, 617, 0.30	gb|AFK33491.1| unknown [Medicago truncatula]
CL5483Contig1	CL5483Contig1, GO:0003713, F, "transcription coactivator activity", GO:0006139, Q9S7G7, 182, 6e-53, 1, 617, 0.10	emb|CBI30554.3| unnamed protein product [Vitis vinifera]
scaffold24983	scaffold24983, GO:0003713, F, "transcription coactivator activity", GO:0006139, Q9S7G7, 273, 4e-80, 1, 617, 0.10	ref|XP_002270472.1| PREDICTED: hypothetical protein [Vitis vinif...
CL7504Contig1	CL7504Contig1, GO:0003713, F, "transcription coactivator activity", GO:0006139, Q9S7G7, 583, 0.0, 1, 617, 0.10	ref|XP_002281528.2| PREDICTED: myb-related protein 3R-1-like [Vi...
C182096	C182096, GO:0003713, F, "transcription coactivator activity", GO:0006139, Q9S7G7, 86.3, 5e-21, 1, 617, 0.10	ref|XP_002319732.1| predicted protein [Populus trichocarpa] >gi|...
scaffold21203	scaffold21203, GO:0003714, F, "transcription corepressor activity", GO:0006139, A7M7C7, 35.8, 0.083, 1, 525, 0.10	ref|XP_002276795.1| PREDICTED: hypothetical protein [Vitis vinif...
CL2155Contig2	CL2155Contig2, GO:0003714, F, "transcription corepressor activity", GO:0006139, O14770, 35.0, 0.10, 1, 525, 0.10	emb|CAN83711.1| hypothetical protein VITISV_023673 [Vitis vinifera]
scaffold23212	scaffold23212, GO:0003714, F, "transcription corepressor activity", GO:0006139, O75446, 40.0, 0.006, 1, 525, 0.10	ref|XP_002279852.2| PREDICTED: uncharacterized protein LOC100258...
C267904	C267904, GO:0003714, F, "transcription corepressor activity", GO:0006139, O75446, 46.2, 3e-05, 1, 525, 0.10	emb|CBI19646.3| unnamed protein product [Vitis vinifera]
C243644	C243644, GO:0003714, F, "transcription corepressor activity", GO:0006139, O75506, 62.8, 6e-13, 1, 525, 0.10	gb|AEC10973.1| hypothetical protein [Camellia sinensis]
C246600	C246600, GO:0003714, F, "transcription corepressor activity", GO:0006139, O75506, 68.6, 5e-15, 1, 525, 0.10	gb|ABK93842.1| unknown [Populus trichocarpa] >gi|118489953|gb|AB...
scaffold9031	scaffold9031, GO:0003714, F, "transcription corepressor activity", GO:0006139, O75629, 125, 2e-34, 1, 525, 0.10	ref|XP_002280727.1| PREDICTED: hypothetical protein [Vitis vinif...
CL3452Contig1	CL3452Contig1, GO:0003714, F, "transcription corepressor activity", GO:0006139, P06733, 576, 0.0, 1, 525, 0.10	dbj|BAJ53156.1| JHL10I11.2 [Jatropha curcas]
CL4177Contig1	CL4177Contig1, GO:0003714, F, "transcription corepressor activity", GO:0006139, P17980, 622, 0.0, 1, 525, 0.10	ref|XP_002271397.1| PREDICTED: hypothetical protein [Vitis vinif...
CL10432Contig1	CL10432Contig1, GO:0003714, F, "transcription corepressor activity", GO:0006139, Q01130, 100, 3e-24, 1, 525, 0.10	ref|XP_002274860.1| PREDICTED: hypothetical protein [Vitis vinif...
CL10284Contig1	CL10284Contig1, GO:0003714, F, "transcription corepressor activity", GO:0006139, Q01130, 102, 5e-24, 1, 525, 0.10	ref|XP_002285794.1| PREDICTED: hypothetical protein [Vitis vinif...
scaffold24876	scaffold24876, GO:0003714, F, "transcription corepressor activity", GO:0006139, Q12363, 40.8, 0.006, 2, 525, 0.20	ref|XP_002283009.1| PREDICTED: hypothetical protein [Vitis vinif...
C273898	C273898, GO:0003714, F, "transcription corepressor activity", GO:0006139, Q54HG4, 95.5, 2e-20, 2, 525, 0.20	emb|CBI21871.3| unnamed protein product [Vitis vinifera]
CL5183Contig1	CL5183Contig1, GO:0003714, F, "transcription corepressor activity", GO:0006139, Q86HX1, 65.5, 1e-10, 4, 525, 0.40	ref|XP_002283996.1| PREDICTED: hypothetical protein [Vitis vinif...
CL5615Contig1	CL5615Contig1, GO:0003714, F, "transcription corepressor activity", GO:0006139, Q8C8N2, 248, 5e-73, 2, 525, 0.20	ref|XP_002265726.2| PREDICTED: protein SCAI homolog [Vitis vinif...
CL1403Contig1	CL1403Contig1, GO:0003714, F, "transcription corepressor activity", GO:0006139, Q8N9R8, 259, 1e-75, 2, 525, 0.20	ref|XP_002275725.2| PREDICTED: protein SCAI isoform 1 [Vitis vin...
CL10411Contig1	CL10411Contig1, GO:0003714, F, "transcription corepressor activity", GO:0006139, Q99471, 99.8, 1e-25, 1, 525, 0.10	ref|XP_002307156.1| predicted protein [Populus trichocarpa] >gi|...
C273454	C273454, GO:0003714, F, "transcription corepressor activity", GO:0006139, Q9UBC3, 45.4, 2e-04, 1, 525, 0.10	emb|CBI19258.3| unnamed protein product [Vitis vinifera]
CL148Contig2	CL148Contig2, GO:0003720, F, "telomerase activity", GO:0016740, O60832, 591, 0.0, 2, 12, 0.20	ref|XP_002270073.1| PREDICTED: hypothetical protein [Vitis vinif...
CL3921Contig1	CL3921Contig1, GO:0003720, F, "telomerase activity", GO:0016740, Q54T81, 51.6, 2e-06, 1, 12, 0.10	emb|CBI19866.3| unnamed protein product [Vitis vinifera]
scaffold9755	scaffold9755, GO:0003720, F, "telomerase activity", GO:0016740, Q9SPU7, 108, 6e-28, 3, 12, 0.30	ref|XP_002275509.1| PREDICTED: hypothetical protein [Vitis vinif...
scaffold427	scaffold427, GO:0003720, F, "telomerase activity", GO:0016740, Q9SPU7, 296, 5e-92, 4, 12, 0.40	emb|CBI24880.3| unnamed protein product [Vitis vinifera]
C182572	C182572, GO:0003720, F, "telomerase activity", GO:0016740, Q9SPU7, 67.8, 2e-14, 1, 12, 0.10	gb|ACH81294.1| telomerase reverse transcriptase [Populus trichoc...
scaffold26299	scaffold26299, GO:0003723, F, "RNA binding", GO:0005488, A2RRV3, 65.5, 4e-10, 9, 1020, 0.90	ref|XP_002267779.2| PREDICTED: uncharacterized protein LOC100267...
CL291Contig1	CL291Contig1, GO:0003723, F, "RNA binding", GO:0005488, O00567, 509, 1e-174, 1, 1020, 0.10	ref|XP_002283518.1| PREDICTED: hypothetical protein [Vitis vinif...
scaffold16440	scaffold16440, GO:0003723, F, "RNA binding", GO:0005488, O00567, 79.7, 1e-16, 1, 1020, 0.10	emb|CBI15634.3| unnamed protein product [Vitis vinifera]
CL368Contig2	CL368Contig2, GO:0003723, F, "RNA binding", GO:0005488, O04425, 426, 1e-136, 2, 1020, 0.20	ref|XP_002279515.2| PREDICTED: flowering time control protein FC...
C267096	C267096, GO:0003723, F, "RNA binding", GO:0005488, O08583, 115, 2e-29, 4, 1020, 0.40	ref|XP_002276497.1| PREDICTED: hypothetical protein [Vitis vinif...
CL3207Contig1	CL3207Contig1, GO:0003723, F, "RNA binding", GO:0005488, O08583, 121, 2e-31, 5, 1020, 0.50	ref|XP_002284215.1| PREDICTED: hypothetical protein [Vitis vinif...
CL955Contig1	CL955Contig1, GO:0003723, F, "RNA binding", GO:0005488, O08583, 129, 4e-33, 4, 1020, 0.40	ref|XP_002531375.1| RNA and export factor binding protein, putat...
CL3957Contig1	CL3957Contig1, GO:0003723, F, "RNA binding", GO:0005488, O08583, 132, 5e-37, 3, 1020, 0.30	emb|CAN83715.1| hypothetical protein VITISV_023787 [Vitis vinifera]
CL3753Contig1	CL3753Contig1, GO:0003723, F, "RNA binding", GO:0005488, O08795, 152, 1e-38, 1, 1020, 0.10	ref|XP_002283762.2| PREDICTED: glucosidase 2 subunit beta-like [...
scaffold23036	scaffold23036, GO:0003723, F, "RNA binding", GO:0005488, O08795, 87.8, 7e-20, 1, 1020, 0.10	ref|XP_002326032.1| predicted protein [Populus trichocarpa] >gi|...
CL8719Contig1	CL8719Contig1, GO:0003723, F, "RNA binding", GO:0005488, O43390, 110, 2e-24, 4, 1020, 0.40	ref|XP_003633774.1| PREDICTED: uncharacterized protein LOC100853...
CL516Contig1	CL516Contig1, GO:0003723, F, "RNA binding", GO:0005488, O43390, 130, 1e-30, 4, 1020, 0.40	ref|XP_002263631.1| PREDICTED: hypothetical protein [Vitis vinif...
CL8089Contig1	CL8089Contig1, GO:0003723, F, "RNA binding", GO:0005488, O43390, 170, 6e-45, 4, 1020, 0.40	ref|XP_002308472.1| predicted protein [Populus trichocarpa] >gi|...
scaffold4742	scaffold4742, GO:0003723, F, "RNA binding", GO:0005488, O55227, 188, 8e-57, 1, 1020, 0.10	ref|XP_002282581.2| PREDICTED: protein unc-50 homolog [Vitis vin...
CL1102Contig1	CL1102Contig1, GO:0003723, F, "RNA binding", GO:0005488, O59706, 292, 4e-91, 2, 1020, 0.20	ref|XP_002268036.2| PREDICTED: splicing factor 3A subunit 3-like...
scaffold24636	scaffold24636, GO:0003723, F, "RNA binding", GO:0005488, O59706, 38.9, 0.024, 1, 1020, 0.10	ref|XP_002529405.1| hypothetical protein RCOM_0623850 [Ricinus c...
CL723Contig2	CL723Contig2, GO:0003723, F, "RNA binding", GO:0005488, O60506, 120, 2e-27, 4, 1020, 0.40	ref|NP_001053453.1| Os04g0543200 [Oryza sativa Japonica Group] >...
scaffold21825	scaffold21825, GO:0003723, F, "RNA binding", GO:0005488, O60506, 126, 3e-29, 4, 1020, 0.40	ref|XP_002270340.2| PREDICTED: uncharacterized protein LOC100232...
scaffold22679	scaffold22679, GO:0003723, F, "RNA binding", GO:0005488, O60506, 169, 3e-44, 5, 1020, 0.50	ref|XP_002264834.1| PREDICTED: hypothetical protein [Vitis vinif...
scaffold18623	scaffold18623, GO:0003723, F, "RNA binding", GO:0005488, O60506, 169, 6e-44, 4, 1020, 0.40	emb|CBI28315.3| unnamed protein product [Vitis vinifera]
CL6431Contig1	CL6431Contig1, GO:0003723, F, "RNA binding", GO:0005488, O74828, 195, 4e-52, 2, 1020, 0.20	ref|XP_002534037.1| Pre-rRNA-processing protein ESF1, putative [...
CL7456Contig1	CL7456Contig1, GO:0003723, F, "RNA binding", GO:0005488, O74958, 37.4, 0.099, 1, 1020, 0.10	gb|EFS80503.1| hypothetical protein HMPREF9597_00208 [Propioniba...
CL3720Contig1	CL3720Contig1, GO:0003723, F, "RNA binding", GO:0005488, O74968, 53.1, 4e-07, 5, 1020, 0.50	ref|XP_002270244.2| PREDICTED: RNA-binding protein 40-like [Viti...
scaffold18275	scaffold18275, GO:0003723, F, "RNA binding", GO:0005488, O94432, 132, 8e-33, 4, 1020, 0.40	ref|XP_002282572.1| PREDICTED: hypothetical protein [Vitis vinif...
CL1503Contig1	CL1503Contig1, GO:0003723, F, "RNA binding", GO:0005488, O94432, 98.6, 3e-21, 3, 1020, 0.30	gb|AFC89654.1| RBP42 [Elaeis guineensis]
scaffold23158	scaffold23158, GO:0003723, F, "RNA binding", GO:0005488, O95218, 46.6, 1e-04, 2, 1020, 0.20	ref|XP_002278438.2| PREDICTED: RRP12-like protein-like [Vitis vi...
C272550	C272550, GO:0003723, F, "RNA binding", GO:0005488, O95218, 51.2, 2e-06, 3, 1020, 0.30	emb|CBI17384.3| unnamed protein product [Vitis vinifera]
scaffold23487	scaffold23487, GO:0003723, F, "RNA binding", GO:0005488, O95218, 54.3, 6e-08, 2, 1020, 0.20	ref|XP_002282524.1| PREDICTED: hypothetical protein [Vitis vinif...
scaffold6313	scaffold6313, GO:0003723, F, "RNA binding", GO:0005488, O95218, 57.8, 2e-08, 2, 1020, 0.20	emb|CBI27663.3| unnamed protein product [Vitis vinifera]
CL6726Contig1	CL6726Contig1, GO:0003723, F, "RNA binding", GO:0005488, P04256, 99.0, 4e-22, 3, 1020, 0.30	ref|XP_002285377.1| PREDICTED: hypothetical protein [Vitis vinif...
CL4007Contig1	CL4007Contig1, GO:0003723, F, "RNA binding", GO:0005488, P06105, 39.3, 0.013, 1, 1020, 0.10	ref|XP_002519497.1| conserved hypothetical protein [Ricinus comm...
CL2937Contig1	CL2937Contig1, GO:0003723, F, "RNA binding", GO:0005488, P08199, 38.1, 0.049, 1, 1020, 0.10	ref|XP_002271315.1| PREDICTED: hypothetical protein [Vitis vinif...
CL9827Contig1	CL9827Contig1, GO:0003723, F, "RNA binding", GO:0005488, P0ABF1, 112, 1e-25, 1, 1020, 0.10	ref|XP_002266814.1| PREDICTED: hypothetical protein [Vitis vinif...
CL2703Contig1	CL2703Contig1, GO:0003723, F, "RNA binding", GO:0005488, P0ABF1, 114, 2e-26, 1, 1020, 0.10	ref|XP_002521705.1| poly(A) polymerase, putative [Ricinus commun...
scaffold24800	scaffold24800, GO:0003723, F, "RNA binding", GO:0005488, P0ABF1, 115, 7e-27, 1, 1020, 0.10	ref|XP_002511109.1| poly(A) polymerase, putative [Ricinus commun...
C274120	C274120, GO:0003723, F, "RNA binding", GO:0005488, P0AG67, 105, 9e-24, 2, 1020, 0.20	ref|XP_002280604.1| PREDICTED: hypothetical protein [Vitis vinif...
C113544	C113544, GO:0003723, F, "RNA binding", GO:0005488, P0AG67, 36.2, 7e-04, 1, 1020, 0.10	ref|YP_003587379.2| ribosomal protein S1 [Cucurbita pepo] >gi|31...
scaffold23431	scaffold23431, GO:0003723, F, "RNA binding", GO:0005488, P0AG67, 45.1, 2e-05, 1, 1020, 0.10	ref|XP_002509767.1| conserved hypothetical protein [Ricinus comm...
scaffold23237	scaffold23237, GO:0003723, F, "RNA binding", GO:0005488, P0AG67, 62.8, 1e-09, 2, 1020, 0.20	ref|XP_002263508.2| PREDICTED: uncharacterized protein LOC100240...
CL2622Contig1	CL2622Contig1, GO:0003723, F, "RNA binding", GO:0005488, P0AG67, 65.1, 4e-10, 1, 1020, 0.10	emb|CBI34709.3| unnamed protein product [Vitis vinifera]
scaffold15748	scaffold15748, GO:0003723, F, "RNA binding", GO:0005488, P0AG67, 81.3, 1e-15, 1, 1020, 0.10	ref|XP_002264430.1| PREDICTED: hypothetical protein [Vitis vinif...
CL6333Contig1	CL6333Contig1, GO:0003723, F, "RNA binding", GO:0005488, P21574, 36.6, 0.10, 1, 1020, 0.10	emb|CAN72960.1| hypothetical protein VITISV_008500 [Vitis vinifera]
scaffold22043	scaffold22043, GO:0003723, F, "RNA binding", GO:0005488, P23128, 599, 0.0, 1, 1020, 0.10	ref|XP_002271357.1| PREDICTED: hypothetical protein [Vitis vinif...
CL3305Contig1	CL3305Contig1, GO:0003723, F, "RNA binding", GO:0005488, P23128, 601, 0.0, 1, 1020, 0.10	emb|CBI40324.3| unnamed protein product [Vitis vinifera]
CL10354Contig1	CL10354Contig1, GO:0003723, F, "RNA binding", GO:0005488, P23588, 40.4, 0.013, 1, 1020, 0.10	ref|XP_002271439.2| PREDICTED: uncharacterized protein LOC100241...
scaffold1726	scaffold1726, GO:0003723, F, "RNA binding", GO:0005488, P27476, 38.9, 0.030, 1, 1020, 0.10	ref|XP_002265987.2| PREDICTED: uncharacterized protein LOC100241...
CL5846Contig1	CL5846Contig1, GO:0003723, F, "RNA binding", GO:0005488, P27476, 42.7, 0.003, 1, 1020, 0.10	ref|XP_002282738.1| PREDICTED: hypothetical protein [Vitis vinif...
CL10400Contig1	CL10400Contig1, GO:0003723, F, "RNA binding", GO:0005488, P27476, 43.5, 3e-05, 2, 1020, 0.20	ref|XP_002524803.1| synapse-associated protein, putative [Ricinu...
scaffold20159	scaffold20159, GO:0003723, F, "RNA binding", GO:0005488, P37108, 73.6, 3e-16, 1, 1020, 0.10	gb|AFK37103.1| unknown [Lotus japonicus]
scaffold4542	scaffold4542, GO:0003723, F, "RNA binding", GO:0005488, P41891, 40.0, 0.006, 1, 1020, 0.10	ref|XP_002525504.1| conserved hypothetical protein [Ricinus comm...
CL1938Contig2	CL1938Contig2, GO:0003723, F, "RNA binding", GO:0005488, P41891, 47.0, 6e-05, 2, 1020, 0.20	ref|XP_002273013.1| PREDICTED: hypothetical protein [Vitis vinif...
scaffold26102	scaffold26102, GO:0003723, F, "RNA binding", GO:0005488, P41891, 47.0, 7e-05, 1, 1020, 0.10	ref|XP_002267660.1| PREDICTED: hypothetical protein [Vitis vinif...
CL3486Contig1	CL3486Contig1, GO:0003723, F, "RNA binding", GO:0005488, P41891, 47.4, 6e-05, 1, 1020, 0.10	ref|XP_002267363.1| PREDICTED: hypothetical protein isoform 1 [V...
C279988	C279988, GO:0003723, F, "RNA binding", GO:0005488, P41891, 90.9, 1e-18, 2, 1020, 0.20	emb|CBI27136.3| unnamed protein product [Vitis vinifera]
C239208	C239208, GO:0003723, F, "RNA binding", GO:0005488, P41891, 91.3, 3e-21, 6, 1020, 0.60	ref|XP_002277195.2| PREDICTED: uncharacterized protein LOC100262...
CL1975Contig1	CL1975Contig1, GO:0003723, F, "RNA binding", GO:0005488, P41891, 93.6, 1e-19, 5, 1020, 0.50	ref|XP_002279438.1| PREDICTED: hypothetical protein [Vitis vinif...
CL5185Contig1	CL5185Contig1, GO:0003723, F, "RNA binding", GO:0005488, P47077, 79.3, 1e-14, 2, 1020, 0.20	ref|XP_002271118.1| PREDICTED: hypothetical protein [Vitis vinif...
C239946	C239946, GO:0003723, F, "RNA binding", GO:0005488, P49458, 73.2, 6e-17, 1, 1020, 0.10	ref|NP_190479.1| signal recognition particle subunit SRP9 [Arabi...
C239940	C239940, GO:0003723, F, "RNA binding", GO:0005488, P49458, 75.1, 1e-17, 1, 1020, 0.10	ref|XP_002282269.1| PREDICTED: hypothetical protein [Vitis vinif...
C248658	C248658, GO:0003723, F, "RNA binding", GO:0005488, P55769, 168, 4e-53, 3, 1020, 0.30	emb|CBI28185.3| unnamed protein product [Vitis vinifera]
scaffold11491	scaffold11491, GO:0003723, F, "RNA binding", GO:0005488, P55769, 173, 3e-53, 2, 1020, 0.20	gb|AFK44952.1| unknown [Medicago truncatula]
CL5877Contig1	CL5877Contig1, GO:0003723, F, "RNA binding", GO:0005488, P57721, 55.5, 2e-07, 6, 1020, 0.60	ref|XP_003633728.1| PREDICTED: KH domain-containing protein At4g...
scaffold27307	scaffold27307, GO:0003723, F, "RNA binding", GO:0005488, P57721, 85.1, 5e-17, 7, 1020, 0.70	ref|XP_002283766.1| PREDICTED: hypothetical protein [Vitis vinif...
scaffold24730	scaffold24730, GO:0003723, F, "RNA binding", GO:0005488, P57721, 85.5, 4e-17, 6, 1020, 0.60	ref|XP_002278367.1| PREDICTED: hypothetical protein [Vitis vinif...
C274620	C274620, GO:0003723, F, "RNA binding", GO:0005488, P57721, 85.9, 1e-17, 7, 1020, 0.70	ref|XP_002264417.1| PREDICTED: hypothetical protein isoform 1 [V...
C276620	C276620, GO:0003723, F, "RNA binding", GO:0005488, P57721, 88.2, 3e-18, 7, 1020, 0.70	emb|CBI35182.3| unnamed protein product [Vitis vinifera]
scaffold23110	scaffold23110, GO:0003723, F, "RNA binding", GO:0005488, P57721, 91.7, 4e-19, 6, 1020, 0.60	ref|XP_002283591.1| PREDICTED: hypothetical protein [Vitis vinif...
CL8148Contig1	CL8148Contig1, GO:0003723, F, "RNA binding", GO:0005488, P57723, 93.6, 3e-20, 5, 1020, 0.50	ref|XP_002272998.2| PREDICTED: KH domain-containing protein At4g...
scaffold16516	scaffold16516, GO:0003723, F, "RNA binding", GO:0005488, P60335, 92.8, 9e-20, 7, 1020, 0.70	ref|XP_002269250.1| PREDICTED: hypothetical protein [Vitis vinif...
C258732	C258732, GO:0003723, F, "RNA binding", GO:0005488, P61247, 317, 1e-109, 1, 1020, 0.10	sp|P33444.4|RS3A_CATRO RecName: Full=40S ribosomal protein S3a; ...
CL7445Contig1	CL7445Contig1, GO:0003723, F, "RNA binding", GO:0005488, P62081, 155, 9e-47, 1, 1020, 0.10	sp|Q9ZNS1.1|RS7_AVIMR RecName: Full=40S ribosomal protein S7 >gi...
C263228	C263228, GO:0003723, F, "RNA binding", GO:0005488, P62081, 205, 3e-65, 1, 1020, 0.10	ref|NP_001235883.1| uncharacterized protein LOC100527680 [Glycin...
CL9904Contig1	CL9904Contig1, GO:0003723, F, "RNA binding", GO:0005488, P62081, 205, 9e-66, 1, 1020, 0.10	ref|NP_001237923.1| uncharacterized protein LOC100500684 [Glycin...
C236704	C236704, GO:0003723, F, "RNA binding", GO:0005488, P62250, 173, 1e-55, 2, 1020, 0.20	gb|ABK23888.1| unknown [Picea sitchensis]
CL3000Contig1	CL3000Contig1, GO:0003723, F, "RNA binding", GO:0005488, P62250, 232, 9e-78, 2, 1020, 0.20	gb|ADR71283.1| 40S ribosomal protein S16A [Hevea brasiliensis]
C181346	C181346, GO:0003723, F, "RNA binding", GO:0005488, P62250, 79.3, 3e-20, 2, 1020, 0.20	gb|ADR71284.1| 40S ribosomal protein S16B [Hevea brasiliensis]
CL8531Contig1	CL8531Contig1, GO:0003723, F, "RNA binding", GO:0005488, P62306, 129, 4e-38, 1, 1020, 0.10	gb|AFK45150.1| unknown [Lotus japonicus]
C252778	C252778, GO:0003723, F, "RNA binding", GO:0005488, P62314, 140, 5e-42, 1, 1020, 0.10	ref|XP_002520764.1| small nuclear ribonucleoprotein sm d1, putat...
C225762	C225762, GO:0003723, F, "RNA binding", GO:0005488, P62314, 140, 9e-44, 1, 1020, 0.10	ref|XP_002275736.1| PREDICTED: hypothetical protein [Vitis vinif...
scaffold21795	scaffold21795, GO:0003723, F, "RNA binding", GO:0005488, P63155, 788, 0.0, 5, 1020, 0.50	ref|XP_002273571.1| PREDICTED: hypothetical protein [Vitis vinif...
CL4256Contig1	CL4256Contig1, GO:0003723, F, "RNA binding", GO:0005488, P98179, 54.7, 2e-08, 2, 1020, 0.20	emb|CBI26179.3| unnamed protein product [Vitis vinifera]
C269628	C269628, GO:0003723, F, "RNA binding", GO:0005488, P98179, 57.0, 3e-09, 1, 1020, 0.10	ref|XP_002269194.1| PREDICTED: hypothetical protein [Vitis vinif...
scaffold25237	scaffold25237, GO:0003723, F, "RNA binding", GO:0005488, Q01085, 213, 3e-63, 1, 1020, 0.10	ref|XP_002529199.1| nucleolysin tia-1, putative [Ricinus communi...
C277166	C277166, GO:0003723, F, "RNA binding", GO:0005488, Q01085, 216, 2e-64, 1, 1020, 0.10	ref|XP_002277008.1| PREDICTED: hypothetical protein isoform 2 [V...
C266284	C266284, GO:0003723, F, "RNA binding", GO:0005488, Q01085, 77.8, 2e-15, 1, 1020, 0.10	ref|XP_002266454.2| PREDICTED: uncharacterized protein LOC100246...
scaffold22837	scaffold22837, GO:0003723, F, "RNA binding", GO:0005488, Q01844, 54.3, 4e-07, 3, 1020, 0.30	ref|XP_002521188.1| RNA binding protein, putative [Ricinus commu...
CL521Contig2	CL521Contig2, GO:0003723, F, "RNA binding", GO:0005488, Q03532, 81.3, 2e-17, 2, 1020, 0.20	ref|XP_002463716.1| hypothetical protein SORBIDRAFT_01g004730 [S...
CL8667Contig1	CL8667Contig1, GO:0003723, F, "RNA binding", GO:0005488, Q04836, 112, 9e-28, 2, 1020, 0.20	ref|XP_002279685.1| PREDICTED: hypothetical protein [Vitis vinif...
CL4497Contig1	CL4497Contig1, GO:0003723, F, "RNA binding", GO:0005488, Q04836, 127, 1e-32, 3, 1020, 0.30	emb|CBI39142.3| unnamed protein product [Vitis vinifera]
CL1182Contig1	CL1182Contig1, GO:0003723, F, "RNA binding", GO:0005488, Q04836, 283, 6e-93, 5, 1020, 0.50	ref|XP_002270233.1| PREDICTED: hypothetical protein [Vitis vinif...
CL479Contig1	CL479Contig1, GO:0003723, F, "RNA binding", GO:0005488, Q04836, 322, 1e-107, 4, 1020, 0.40	ref|XP_002511286.1| ribonucleoprotein, chloroplast, putative [Ri...
CL3222Contig1	CL3222Contig1, GO:0003723, F, "RNA binding", GO:0005488, Q04836, 82.4, 1e-16, 1, 1020, 0.10	ref|XP_002285735.1| PREDICTED: hypothetical protein [Vitis vinif...
CL8448Contig1	CL8448Contig1, GO:0003723, F, "RNA binding", GO:0005488, Q05048, 293, 5e-94, 1, 1020, 0.10	ref|XP_002265349.2| PREDICTED: cleavage stimulation factor subun...
CL7485Contig1	CL7485Contig1, GO:0003723, F, "RNA binding", GO:0005488, Q09903, 388, 1e-122, 1, 1020, 0.10	ref|XP_002273443.1| PREDICTED: hypothetical protein [Vitis vinif...
CL5505Contig1	CL5505Contig1, GO:0003723, F, "RNA binding", GO:0005488, Q09916, 613, 0.0, 2, 1020, 0.20	ref|XP_002275026.1| PREDICTED: hypothetical protein [Vitis vinif...
scaffold21706	scaffold21706, GO:0003723, F, "RNA binding", GO:0005488, Q10021, 64.3, 3e-11, 3, 1020, 0.30	emb|CBI38776.3| unnamed protein product [Vitis vinifera]
scaffold18710	scaffold18710, GO:0003723, F, "RNA binding", GO:0005488, Q10021, 72.8, 2e-14, 4, 1020, 0.40	ref|XP_002267297.1| PREDICTED: hypothetical protein [Vitis vinif...
CL1903Contig1	CL1903Contig1, GO:0003723, F, "RNA binding", GO:0005488, Q12034, 41.2, 0.007, 1, 1020, 0.10	ref|XP_002526071.1| conserved hypothetical protein [Ricinus comm...
CL9900Contig1	CL9900Contig1, GO:0003723, F, "RNA binding", GO:0005488, Q12996, 395, 1e-126, 5, 1020, 0.50	ref|XP_002265193.1| PREDICTED: hypothetical protein [Vitis vinif...
scaffold16287	scaffold16287, GO:0003723, F, "RNA binding", GO:0005488, Q13395, 177, 6e-46, 1, 1020, 0.10	emb|CBI40924.3| unnamed protein product [Vitis vinifera]
CL7572Contig1	CL7572Contig1, GO:0003723, F, "RNA binding", GO:0005488, Q14103, 103, 2e-23, 5, 1020, 0.50	ref|XP_002270568.1| PREDICTED: hypothetical protein [Vitis vinif...
scaffold21507	scaffold21507, GO:0003723, F, "RNA binding", GO:0005488, Q14103, 109, 1e-25, 6, 1020, 0.60	ref|XP_002276585.1| PREDICTED: hypothetical protein [Vitis vinif...
C279462	C279462, GO:0003723, F, "RNA binding", GO:0005488, Q14103, 111, 5e-26, 6, 1020, 0.60	emb|CAN80681.1| hypothetical protein VITISV_037734 [Vitis vinifera]
scaffold21654	scaffold21654, GO:0003723, F, "RNA binding", GO:0005488, Q14103, 45.4, 1e-04, 4, 1020, 0.40	emb|CBI24384.3| unnamed protein product [Vitis vinifera]
scaffold26073	scaffold26073, GO:0003723, F, "RNA binding", GO:0005488, Q15287, 79.7, 8e-16, 4, 1020, 0.40	ref|XP_002317618.1| predicted protein [Populus trichocarpa] >gi|...
scaffold12489	scaffold12489, GO:0003723, F, "RNA binding", GO:0005488, Q23121, 57.0, 4e-08, 2, 1020, 0.20	ref|XP_002275621.1| PREDICTED: hypothetical protein [Vitis vinif...
CL7430Contig1	CL7430Contig1, GO:0003723, F, "RNA binding", GO:0005488, Q4V7K4, 56.2, 3e-07, 6, 1020, 0.60	ref|XP_002264820.1| PREDICTED: hypothetical protein [Vitis vinif...
CL8537Contig1	CL8537Contig1, GO:0003723, F, "RNA binding", GO:0005488, Q54BM5, 180, 4e-48, 4, 1020, 0.40	ref|XP_002263312.1| PREDICTED: hypothetical protein [Vitis vinif...
scaffold24513	scaffold24513, GO:0003723, F, "RNA binding", GO:0005488, Q54BM5, 226, 9e-65, 4, 1020, 0.40	ref|XP_002283115.1| PREDICTED: hypothetical protein [Vitis vinif...
CL3681Contig1	CL3681Contig1, GO:0003723, F, "RNA binding", GO:0005488, Q54BM5, 90.9, 3e-18, 2, 1020, 0.20	emb|CBI16489.3| unnamed protein product [Vitis vinifera]
CL3803Contig1	CL3803Contig1, GO:0003723, F, "RNA binding", GO:0005488, Q54XP4, 72.8, 1e-12, 5, 1020, 0.50	ref|XP_002272572.1| PREDICTED: hypothetical protein [Vitis vinif...
scaffold21357	scaffold21357, GO:0003723, F, "RNA binding", GO:0005488, Q55FQ0, 48.9, 3e-06, 1, 1020, 0.10	ref|XP_002515040.1| RNA binding protein, putative [Ricinus commu...
CL6435Contig1	CL6435Contig1, GO:0003723, F, "RNA binding", GO:0005488, Q5BJ56, 37.7, 0.053, 1, 1020, 0.10	ref|XP_002323241.1| predicted protein [Populus trichocarpa] >gi|...
CL2905Contig1	CL2905Contig1, GO:0003723, F, "RNA binding", GO:0005488, Q5BJ56, 40.0, 0.019, 3, 1020, 0.30	ref|XP_002263423.1| PREDICTED: hypothetical protein [Vitis vinif...
CL10052Contig1	CL10052Contig1, GO:0003723, F, "RNA binding", GO:0005488, Q5R631, 275, 9e-89, 8, 1020, 0.80	ref|XP_002302686.1| predicted protein [Populus trichocarpa] >gi|...
scaffold25150	scaffold25150, GO:0003723, F, "RNA binding", GO:0005488, Q5R7H2, 58.9, 1e-09, 4, 1020, 0.40	emb|CBI40588.3| unnamed protein product [Vitis vinifera]
CL10183Contig1	CL10183Contig1, GO:0003723, F, "RNA binding", GO:0005488, Q60525, 264, 9e-81, 5, 1020, 0.50	ref|XP_002277046.2| PREDICTED: telomerase Cajal body protein 1-l...
CL10060Contig1	CL10060Contig1, GO:0003723, F, "RNA binding", GO:0005488, Q60668, 92.4, 7e-20, 6, 1020, 0.60	ref|XP_002276040.1| PREDICTED: hypothetical protein [Vitis vinif...
C203602	C203602, GO:0003723, F, "RNA binding", GO:0005488, Q8AVK2, 33.1, 0.046, 2, 1020, 0.20	emb|CBI19186.3| unnamed protein product [Vitis vinifera]
CL8946Contig1	CL8946Contig1, GO:0003723, F, "RNA binding", GO:0005488, Q8C7E9, 142, 6e-35, 4, 1020, 0.40	ref|XP_002264617.2| PREDICTED: uncharacterized protein LOC100256...
CL7609Contig1	CL7609Contig1, GO:0003723, F, "RNA binding", GO:0005488, Q8K4Z5, 55.5, 5e-07, 5, 1020, 0.50	ref|XP_002278970.1| PREDICTED: hypothetical protein [Vitis vinif...
scaffold18515	scaffold18515, GO:0003723, F, "RNA binding", GO:0005488, Q8NDT2, 60.8, 7e-10, 3, 1020, 0.30	emb|CBI28491.3| unnamed protein product [Vitis vinifera]
CL6778Contig1	CL6778Contig1, GO:0003723, F, "RNA binding", GO:0005488, Q8NDT2, 89.4, 2e-17, 2, 1020, 0.20	ref|XP_002529477.1| RNA recognition motif-containing protein, pu...
CL9568Contig1	CL9568Contig1, GO:0003723, F, "RNA binding", GO:0005488, Q8R5K4, 369, 1e-109, 9, 1020, 0.90	ref|XP_002266705.1| PREDICTED: hypothetical protein [Vitis vinif...
CL536Contig2	CL536Contig2, GO:0003723, F, "RNA binding", GO:0005488, Q8RXF1, 744, 0.0, 7, 1020, 0.70	ref|XP_002278479.1| PREDICTED: hypothetical protein [Vitis vinif...
CL1838Contig1	CL1838Contig1, GO:0003723, F, "RNA binding", GO:0005488, Q8W4D8, 306, 4e-99, 2, 1020, 0.20	ref|XP_002273806.2| PREDICTED: FHA domain-containing protein DDL...
CL3196Contig1	CL3196Contig1, GO:0003723, F, "RNA binding", GO:0005488, Q8WXF0, 47.4, 3e-05, 3, 1020, 0.30	ref|XP_002265951.1| PREDICTED: similar to RNA recognition motif ...
CL4258Contig1	CL4258Contig1, GO:0003723, F, "RNA binding", GO:0005488, Q8WXF0, 88.6, 2e-19, 5, 1020, 0.50	emb|CBI31687.3| unnamed protein product [Vitis vinifera]
CL9589Contig1	CL9589Contig1, GO:0003723, F, "RNA binding", GO:0005488, Q8WXF0, 90.1, 6e-20, 4, 1020, 0.40	gb|ACU20250.1| unknown [Glycine max]
scaffold23668	scaffold23668, GO:0003723, F, "RNA binding", GO:0005488, Q941Q3, 569, 0.0, 1, 1020, 0.10	ref|XP_002269152.1| PREDICTED: hypothetical protein [Vitis vinif...
C269794	C269794, GO:0003723, F, "RNA binding", GO:0005488, Q94AH9, 433, 1e-152, 5, 1020, 0.50	dbj|BAE91898.1| tobacco fibrillarin homolog [Nicotiana tabacum]
CL3968Contig1	CL3968Contig1, GO:0003723, F, "RNA binding", GO:0005488, Q94C75, 569, 0.0, 2, 1020, 0.20	emb|CBI34707.3| unnamed protein product [Vitis vinifera]
scaffold21094	scaffold21094, GO:0003723, F, "RNA binding", GO:0005488, Q94C75, 735, 0.0, 3, 1020, 0.30	emb|CBI40505.3| unnamed protein product [Vitis vinifera]
scaffold16712	scaffold16712, GO:0003723, F, "RNA binding", GO:0005488, Q94C75, 758, 0.0, 3, 1020, 0.30	ref|XP_002277120.2| PREDICTED: DEAD-box ATP-dependent RNA helica...
CL5479Contig1	CL5479Contig1, GO:0003723, F, "RNA binding", GO:0005488, Q96EP5, 179, 1e-49, 5, 1020, 0.50	emb|CBI23698.3| unnamed protein product [Vitis vinifera]
CL9594Contig1	CL9594Contig1, GO:0003723, F, "RNA binding", GO:0005488, Q96HR8, 87.4, 2e-17, 5, 1020, 0.50	emb|CBI28917.3| unnamed protein product [Vitis vinifera]
CL6816Contig1	CL6816Contig1, GO:0003723, F, "RNA binding", GO:0005488, Q96J87, 224, 1e-66, 4, 1020, 0.40	ref|XP_002520700.1| RNA binding protein, putative [Ricinus commu...
scaffold17769	scaffold17769, GO:0003723, F, "RNA binding", GO:0005488, Q98SJ2, 197, 4e-56, 6, 1020, 0.60	ref|XP_002268318.1| PREDICTED: hypothetical protein [Vitis vinif...
CL3644Contig1	CL3644Contig1, GO:0003723, F, "RNA binding", GO:0005488, Q98SJ2, 197, 5e-56, 6, 1020, 0.60	ref|XP_002532010.1| Heterogeneous nuclear ribonucleoprotein 27C,...
CL7182Contig1	CL7182Contig1, GO:0003723, F, "RNA binding", GO:0005488, Q99383, 143, 2e-36, 5, 1020, 0.50	ref|XP_002271592.1| PREDICTED: hypothetical protein [Vitis vinif...
C277398	C277398, GO:0003723, F, "RNA binding", GO:0005488, Q99383, 146, 3e-37, 6, 1020, 0.60	gb|ADN95985.1| G-strand specific single-stranded telomere-bindin...
CL3625Contig1	CL3625Contig1, GO:0003723, F, "RNA binding", GO:0005488, Q99383, 147, 4e-38, 5, 1020, 0.50	emb|CBI34862.3| unnamed protein product [Vitis vinifera]
scaffold25288	scaffold25288, GO:0003723, F, "RNA binding", GO:0005488, Q99383, 182, 2e-50, 6, 1020, 0.60	ref|XP_002529044.1| Heterogeneous nuclear ribonucleoprotein 27C,...
C281584	C281584, GO:0003723, F, "RNA binding", GO:0005488, Q9BUJ2, 273, 1e-78, 2, 1020, 0.20	emb|CBI23309.3| unnamed protein product [Vitis vinifera]
scaffold8197	scaffold8197, GO:0003723, F, "RNA binding", GO:0005488, Q9BYG3, 120, 3e-31, 1, 1020, 0.10	gb|ABB87134.1| RNA binding protein-like protein [Solanum tuberosum]
scaffold24046	scaffold24046, GO:0003723, F, "RNA binding", GO:0005488, Q9FME4, 167, 1e-44, 1, 1020, 0.10	ref|XP_003631269.1| PREDICTED: LOW QUALITY PROTEIN: pentatricope...
CL949Contig1	CL949Contig1, GO:0003723, F, "RNA binding", GO:0005488, Q9FME4, 589, 0.0, 2, 1020, 0.20	ref|XP_002265397.2| PREDICTED: pentatricopeptide repeat-containi...
CL2302Contig1	CL2302Contig1, GO:0003723, F, "RNA binding", GO:0005488, Q9HCG8, 562, 0.0, 8, 1020, 0.80	ref|XP_002265479.1| PREDICTED: hypothetical protein [Vitis vinif...
CL7931Contig1	CL7931Contig1, GO:0003723, F, "RNA binding", GO:0005488, Q9JHS9, 132, 3e-37, 10, 1020, 1.00	ref|XP_002522799.1| Pre-mRNA-splicing factor cwc15, putative [Ri...
CL2219Contig1	CL2219Contig1, GO:0003723, F, "RNA binding", GO:0005488, Q9JLZ3, 228, 4e-71, 1, 1020, 0.10	ref|XP_002267211.1| PREDICTED: hypothetical protein [Vitis vinif...
scaffold24230	scaffold24230, GO:0003723, F, "RNA binding", GO:0005488, Q9LIA4, 389, 1e-126, 3, 1020, 0.30	emb|CBI21205.3| unnamed protein product [Vitis vinifera]
CL6330Contig1	CL6330Contig1, GO:0003723, F, "RNA binding", GO:0005488, Q9NEW6, 69.3, 9e-13, 5, 1020, 0.50	ref|XP_002279907.2| PREDICTED: arginine/serine-rich-splicing fac...
CL3669Contig1	CL3669Contig1, GO:0003723, F, "RNA binding", GO:0005488, Q9P6K0, 72.8, 2e-12, 3, 1020, 0.30	ref|XP_002272083.2| PREDICTED: uncharacterized protein LOC100254...
scaffold26917	scaffold26917, GO:0003723, F, "RNA binding", GO:0005488, Q9P6K0, 73.9, 4e-13, 3, 1020, 0.30	ref|XP_002279250.2| PREDICTED: uncharacterized protein LOC100243...
scaffold26135	scaffold26135, GO:0003723, F, "RNA binding", GO:0005488, Q9P6K0, 83.6, 3e-16, 3, 1020, 0.30	ref|XP_002270025.1| PREDICTED: hypothetical protein [Vitis vinif...
scaffold27514	scaffold27514, GO:0003723, F, "RNA binding", GO:0005488, Q9P6P7, 43.1, 0.004, 1, 1020, 0.10	ref|XP_002534017.1| conserved hypothetical protein [Ricinus comm...
CL3817Contig1	CL3817Contig1, GO:0003723, F, "RNA binding", GO:0005488, Q9P7L8, 171, 1e-50, 2, 1020, 0.20	emb|CBI30170.3| unnamed protein product [Vitis vinifera]
CL5218Contig1	CL5218Contig1, GO:0003723, F, "RNA binding", GO:0005488, Q9QUM9, 322, 1e-110, 3, 1020, 0.30	sp|Q9XG77.1|PSA6_TOBAC RecName: Full=Proteasome subunit alpha ty...
scaffold14218	scaffold14218, GO:0003723, F, "RNA binding", GO:0005488, Q9R0U0, 99.0, 2e-23, 5, 1020, 0.50	ref|XP_002285703.1| PREDICTED: hypothetical protein [Vitis vinif...
CL258Contig1	CL258Contig1, GO:0003723, F, "RNA binding", GO:0005488, Q9SA52, 40.8, 0.004, 1, 1020, 0.10	gb|AAF64174.1|AF242491_1 phenylcoumaran benzylic ether reductase...
scaffold23135	scaffold23135, GO:0003723, F, "RNA binding", GO:0005488, Q9SA52, 640, 0.0, 1, 1020, 0.10	ref|XP_002512541.1| NAD dependent epimerase/dehydratase, putativ...
scaffold10910	scaffold10910, GO:0003723, F, "RNA binding", GO:0005488, Q9SA52, 97.4, 4e-23, 1, 1020, 0.10	ref|NP_001242018.1| uncharacterized protein LOC100791076 [Glycin...
CL12Contig14	CL12Contig14, GO:0003723, F, "RNA binding", GO:0005488, Q9SXD1, 100, 3e-24, 1, 1020, 0.10	ref|XP_003633275.1| PREDICTED: putative pentatricopeptide repeat...
scaffold7859	scaffold7859, GO:0003723, F, "RNA binding", GO:0005488, Q9SXD1, 100, 3e-24, 1, 1020, 0.10	ref|XP_003631192.1| PREDICTED: pentatricopeptide repeat-containi...
scaffold21062	scaffold21062, GO:0003723, F, "RNA binding", GO:0005488, Q9SXD1, 101, 3e-23, 1, 1020, 0.10	ref|XP_002280443.1| PREDICTED: hypothetical protein [Vitis vinif...
scaffold24231	scaffold24231, GO:0003723, F, "RNA binding", GO:0005488, Q9SXD1, 101, 4e-24, 1, 1020, 0.10	emb|CBI18917.3| unnamed protein product [Vitis vinifera]
scaffold2496	scaffold2496, GO:0003723, F, "RNA binding", GO:0005488, Q9SXD1, 102, 4e-25, 1, 1020, 0.10	ref|XP_003635427.1| PREDICTED: pentatricopeptide repeat-containi...
scaffold23870	scaffold23870, GO:0003723, F, "RNA binding", GO:0005488, Q9SXD1, 103, 6e-24, 1, 1020, 0.10	ref|XP_002309609.1| predicted protein [Populus trichocarpa] >gi|...
CL10319Contig1	CL10319Contig1, GO:0003723, F, "RNA binding", GO:0005488, Q9SXD1, 104, 1e-22, 1, 1020, 0.10	ref|XP_002283378.1| PREDICTED: hypothetical protein [Vitis vinif...
scaffold22393	scaffold22393, GO:0003723, F, "RNA binding", GO:0005488, Q9SXD1, 107, 5e-24, 1, 1020, 0.10	emb|CBI22109.3| unnamed protein product [Vitis vinifera]
scaffold16870	scaffold16870, GO:0003723, F, "RNA binding", GO:0005488, Q9SXD1, 108, 4e-24, 1, 1020, 0.10	ref|XP_002303222.1| predicted protein [Populus trichocarpa] >gi|...
CL1878Contig1	CL1878Contig1, GO:0003723, F, "RNA binding", GO:0005488, Q9SXD1, 110, 1e-24, 1, 1020, 0.10	emb|CBI17575.3| unnamed protein product [Vitis vinifera]
scaffold3409	scaffold3409, GO:0003723, F, "RNA binding", GO:0005488, Q9SXD1, 110, 1e-27, 1, 1020, 0.10	emb|CBI37462.3| unnamed protein product [Vitis vinifera]
scaffold14534	scaffold14534, GO:0003723, F, "RNA binding", GO:0005488, Q9SXD1, 110, 2e-24, 1, 1020, 0.10	emb|CBI25186.3| unnamed protein product [Vitis vinifera]
scaffold13032	scaffold13032, GO:0003723, F, "RNA binding", GO:0005488, Q9SXD1, 114, 4e-29, 1, 1020, 0.10	ref|XP_002525999.1| pentatricopeptide repeat-containing protein,...
scaffold8482	scaffold8482, GO:0003723, F, "RNA binding", GO:0005488, Q9SXD1, 115, 1e-37, 1, 1020, 0.10	emb|CBI30945.3| unnamed protein product [Vitis vinifera]
CL2816Contig1	CL2816Contig1, GO:0003723, F, "RNA binding", GO:0005488, Q9SXD1, 117, 6e-28, 1, 1020, 0.10	ref|XP_002263119.2| PREDICTED: pentatricopeptide repeat-containi...
scaffold19636	scaffold19636, GO:0003723, F, "RNA binding", GO:0005488, Q9SXD1, 119, 7e-29, 1, 1020, 0.10	ref|XP_002267947.2| PREDICTED: pentatricopeptide repeat-containi...
scaffold13151	scaffold13151, GO:0003723, F, "RNA binding", GO:0005488, Q9SXD1, 120, 1e-27, 1, 1020, 0.10	ref|XP_002275952.1| PREDICTED: hypothetical protein [Vitis vinif...
scaffold18831	scaffold18831, GO:0003723, F, "RNA binding", GO:0005488, Q9SXD1, 120, 5e-32, 1, 1020, 0.10	ref|XP_002275790.2| PREDICTED: pentatricopeptide repeat-containi...
scaffold22096	scaffold22096, GO:0003723, F, "RNA binding", GO:0005488, Q9SXD1, 123, 1e-32, 1, 1020, 0.10	ref|XP_003635514.1| PREDICTED: pentatricopeptide repeat-containi...
scaffold21339	scaffold21339, GO:0003723, F, "RNA binding", GO:0005488, Q9SXD1, 123, 3e-30, 1, 1020, 0.10	ref|XP_002264696.1| PREDICTED: hypothetical protein [Vitis vinif...
C281960	C281960, GO:0003723, F, "RNA binding", GO:0005488, Q9SXD1, 125, 3e-29, 1, 1020, 0.10	ref|XP_002268821.1| PREDICTED: hypothetical protein [Vitis vinif...
scaffold15466	scaffold15466, GO:0003723, F, "RNA binding", GO:0005488, Q9SXD1, 127, 7e-33, 1, 1020, 0.10	ref|XP_003631455.1| PREDICTED: pentatricopeptide repeat-containi...
CL9751Contig1	CL9751Contig1, GO:0003723, F, "RNA binding", GO:0005488, Q9SXD1, 128, 5e-31, 1, 1020, 0.10	ref|XP_002272860.1| PREDICTED: hypothetical protein [Vitis vinif...
scaffold24674	scaffold24674, GO:0003723, F, "RNA binding", GO:0005488, Q9SXD1, 130, 2e-32, 1, 1020, 0.10	ref|XP_002278530.1| PREDICTED: hypothetical protein [Vitis vinif...
scaffold10045	scaffold10045, GO:0003723, F, "RNA binding", GO:0005488, Q9SXD1, 130, 2e-35, 1, 1020, 0.10	gb|AAM52339.1| fertility restorer [Petunia x hybrida]
scaffold19335	scaffold19335, GO:0003723, F, "RNA binding", GO:0005488, Q9SXD1, 133, 2e-33, 1, 1020, 0.10	ref|XP_002280003.2| PREDICTED: pentatricopeptide repeat-containi...
C279470	C279470, GO:0003723, F, "RNA binding", GO:0005488, Q9SXD1, 134, 3e-32, 1, 1020, 0.10	ref|XP_002273494.2| PREDICTED: pentatricopeptide repeat-containi...
C278716	C278716, GO:0003723, F, "RNA binding", GO:0005488, Q9SXD1, 135, 5e-33, 1, 1020, 0.10	ref|XP_002266563.1| PREDICTED: hypothetical protein [Vitis vinif...
C216568	C216568, GO:0003723, F, "RNA binding", GO:0005488, Q9SXD1, 137, 1e-38, 1, 1020, 0.10	emb|CBJ23784.1| pentatricopeptide (PPR) repeat-containing protei...
scaffold9003	scaffold9003, GO:0003723, F, "RNA binding", GO:0005488, Q9SXD1, 137, 3e-34, 1, 1020, 0.10	ref|XP_002268375.1| PREDICTED: hypothetical protein [Vitis vinif...
scaffold21960	scaffold21960, GO:0003723, F, "RNA binding", GO:0005488, Q9SXD1, 137, 4e-33, 1, 1020, 0.10	emb|CAN72416.1| hypothetical protein VITISV_027905 [Vitis vinifera]
scaffold26041	scaffold26041, GO:0003723, F, "RNA binding", GO:0005488, Q9SXD1, 137, 5e-36, 1, 1020, 0.10	ref|XP_002263892.2| PREDICTED: pentatricopeptide repeat-containi...
C269098	C269098, GO:0003723, F, "RNA binding", GO:0005488, Q9SXD1, 139, 9e-36, 1, 1020, 0.10	emb|CAN62355.1| hypothetical protein VITISV_022418 [Vitis vinifera]
CL9511Contig1	CL9511Contig1, GO:0003723, F, "RNA binding", GO:0005488, Q9SXD1, 141, 2e-35, 1, 1020, 0.10	ref|XP_003635109.1| PREDICTED: pentatricopeptide repeat-containi...
scaffold25053	scaffold25053, GO:0003723, F, "RNA binding", GO:0005488, Q9SXD1, 142, 1e-35, 1, 1020, 0.10	ref|XP_002267809.1| PREDICTED: hypothetical protein [Vitis vinif...
CL8271Contig1	CL8271Contig1, GO:0003723, F, "RNA binding", GO:0005488, Q9SXD1, 142, 4e-35, 1, 1020, 0.10	emb|CBI22283.3| unnamed protein product [Vitis vinifera]
scaffold21860	scaffold21860, GO:0003723, F, "RNA binding", GO:0005488, Q9SXD1, 145, 6e-39, 1, 1020, 0.10	ref|XP_003631789.1| PREDICTED: pentatricopeptide repeat-containi...
scaffold22040	scaffold22040, GO:0003723, F, "RNA binding", GO:0005488, Q9SXD1, 146, 2e-36, 1, 1020, 0.10	ref|XP_002307761.1| predicted protein [Populus trichocarpa] >gi|...
C272186	C272186, GO:0003723, F, "RNA binding", GO:0005488, Q9SXD1, 147, 5e-38, 1, 1020, 0.10	ref|XP_002263756.2| PREDICTED: pentatricopeptide repeat-containi...
C266324	C266324, GO:0003723, F, "RNA binding", GO:0005488, Q9SXD1, 149, 2e-39, 1, 1020, 0.10	ref|XP_002268415.1| PREDICTED: hypothetical protein [Vitis vinif...
scaffold6066	scaffold6066, GO:0003723, F, "RNA binding", GO:0005488, Q9SXD1, 149, 7e-41, 1, 1020, 0.10	ref|XP_002275019.1| PREDICTED: hypothetical protein [Vitis vinif...
scaffold16818	scaffold16818, GO:0003723, F, "RNA binding", GO:0005488, Q9SXD1, 150, 2e-39, 1, 1020, 0.10	ref|XP_002529510.1| pentatricopeptide repeat-containing protein,...
CL12Contig6	CL12Contig6, GO:0003723, F, "RNA binding", GO:0005488, Q9SXD1, 151, 5e-43, 1, 1020, 0.10	ref|XP_002892702.1| hypothetical protein ARALYDRAFT_471420 [Arab...
scaffold12269	scaffold12269, GO:0003723, F, "RNA binding", GO:0005488, Q9SXD1, 155, 2e-42, 1, 1020, 0.10	ref|XP_002269223.2| PREDICTED: pentatricopeptide repeat-containi...
scaffold12375	scaffold12375, GO:0003723, F, "RNA binding", GO:0005488, Q9SXD1, 157, 3e-44, 1, 1020, 0.10	emb|CBI35191.3| unnamed protein product [Vitis vinifera]
scaffold17691	scaffold17691, GO:0003723, F, "RNA binding", GO:0005488, Q9SXD1, 157, 4e-44, 1, 1020, 0.10	emb|CBI26377.3| unnamed protein product [Vitis vinifera]
CL7602Contig1	CL7602Contig1, GO:0003723, F, "RNA binding", GO:0005488, Q9SXD1, 160, 3e-40, 1, 1020, 0.10	emb|CAN76112.1| hypothetical protein VITISV_005527 [Vitis vinifera]
CL8201Contig1	CL8201Contig1, GO:0003723, F, "RNA binding", GO:0005488, Q9SXD1, 161, 3e-42, 1, 1020, 0.10	ref|XP_002281132.1| PREDICTED: hypothetical protein [Vitis vinif...
scaffold27393	scaffold27393, GO:0003723, F, "RNA binding", GO:0005488, Q9SXD1, 163, 4e-42, 1, 1020, 0.10	ref|XP_002274670.1| PREDICTED: hypothetical protein [Vitis vinif...
scaffold11573	scaffold11573, GO:0003723, F, "RNA binding", GO:0005488, Q9SXD1, 166, 3e-46, 1, 1020, 0.10	ref|XP_002282454.1| PREDICTED: hypothetical protein [Vitis vinif...
scaffold19993	scaffold19993, GO:0003723, F, "RNA binding", GO:0005488, Q9SXD1, 171, 1e-44, 1, 1020, 0.10	ref|XP_002281474.1| PREDICTED: hypothetical protein [Vitis vinif...
CL8161Contig1	CL8161Contig1, GO:0003723, F, "RNA binding", GO:0005488, Q9SXD1, 173, 1e-44, 1, 1020, 0.10	emb|CBI32743.3| unnamed protein product [Vitis vinifera]
scaffold18846	scaffold18846, GO:0003723, F, "RNA binding", GO:0005488, Q9SXD1, 175, 3e-45, 1, 1020, 0.10	ref|XP_002272556.1| PREDICTED: hypothetical protein [Vitis vinif...
scaffold21259	scaffold21259, GO:0003723, F, "RNA binding", GO:0005488, Q9SXD1, 177, 3e-46, 1, 1020, 0.10	ref|XP_002284592.2| PREDICTED: pentatricopeptide repeat-containi...
CL8505Contig1	CL8505Contig1, GO:0003723, F, "RNA binding", GO:0005488, Q9SXD1, 181, 2e-48, 1, 1020, 0.10	ref|XP_002283907.2| PREDICTED: pentatricopeptide repeat-containi...
scaffold8725	scaffold8725, GO:0003723, F, "RNA binding", GO:0005488, Q9SXD1, 182, 1e-70, 1, 1020, 0.10	emb|CAN73849.1| hypothetical protein VITISV_021776 [Vitis vinifera]
C281220	C281220, GO:0003723, F, "RNA binding", GO:0005488, Q9SXD1, 184, 9e-49, 1, 1020, 0.10	ref|XP_002281569.1| PREDICTED: hypothetical protein [Vitis vinif...
scaffold9655	scaffold9655, GO:0003723, F, "RNA binding", GO:0005488, Q9SXD1, 185, 8e-54, 1, 1020, 0.10	ref|XP_003631674.1| PREDICTED: pentatricopeptide repeat-containi...
scaffold15058	scaffold15058, GO:0003723, F, "RNA binding", GO:0005488, Q9SXD1, 186, 1e-49, 1, 1020, 0.10	ref|XP_002276556.1| PREDICTED: hypothetical protein [Vitis vinif...
scaffold7746	scaffold7746, GO:0003723, F, "RNA binding", GO:0005488, Q9SXD1, 189, 1e-53, 1, 1020, 0.10	ref|XP_003631958.1| PREDICTED: pentatricopeptide repeat-containi...
CL8706Contig1	CL8706Contig1, GO:0003723, F, "RNA binding", GO:0005488, Q9SXD1, 192, 2e-53, 1, 1020, 0.10	ref|XP_002269867.1| PREDICTED: hypothetical protein [Vitis vinif...
CL3639Contig1	CL3639Contig1, GO:0003723, F, "RNA binding", GO:0005488, Q9SXD1, 194, 3e-54, 1, 1020, 0.10	ref|XP_002278172.1| PREDICTED: hypothetical protein [Vitis vinif...
CL3815Contig1	CL3815Contig1, GO:0003723, F, "RNA binding", GO:0005488, Q9SXD1, 196, 5e-59, 1, 1020, 0.10	gb|ACU33853.1| PPR1 protein [Capsicum annuum]
scaffold23596	scaffold23596, GO:0003723, F, "RNA binding", GO:0005488, Q9SXD1, 198, 4e-57, 1, 1020, 0.10	ref|XP_002277942.2| PREDICTED: pentatricopeptide repeat-containi...
scaffold5113	scaffold5113, GO:0003723, F, "RNA binding", GO:0005488, Q9SXD1, 203, 2e-60, 1, 1020, 0.10	ref|XP_002263119.1| PREDICTED: hypothetical protein [Vitis vinif...
scaffold10918	scaffold10918, GO:0003723, F, "RNA binding", GO:0005488, Q9SXD1, 209, 5e-61, 1, 1020, 0.10	ref|XP_002532893.1| pentatricopeptide repeat-containing protein,...
C279008	C279008, GO:0003723, F, "RNA binding", GO:0005488, Q9SXD1, 209, 7e-59, 1, 1020, 0.10	ref|XP_002277355.1| PREDICTED: hypothetical protein [Vitis vinif...
scaffold10735	scaffold10735, GO:0003723, F, "RNA binding", GO:0005488, Q9SXD1, 218, 2e-60, 1, 1020, 0.10	ref|XP_002272520.1| PREDICTED: hypothetical protein [Vitis vinif...
scaffold16147	scaffold16147, GO:0003723, F, "RNA binding", GO:0005488, Q9SXD1, 219, 3e-60, 1, 1020, 0.10	ref|XP_002267263.1| PREDICTED: hypothetical protein [Vitis vinif...
CL12Contig11	CL12Contig11, GO:0003723, F, "RNA binding", GO:0005488, Q9SXD1, 219, 3e-66, 1, 1020, 0.10	ref|XP_002328386.1| predicted protein [Populus trichocarpa] >gi|...
C279792	C279792, GO:0003723, F, "RNA binding", GO:0005488, Q9SXD1, 221, 1e-62, 1, 1020, 0.10	emb|CBI25022.3| unnamed protein product [Vitis vinifera]
scaffold3586	scaffold3586, GO:0003723, F, "RNA binding", GO:0005488, Q9SXD1, 229, 2e-70, 1, 1020, 0.10	ref|XP_002274891.1| PREDICTED: hypothetical protein [Vitis vinif...
C280926	C280926, GO:0003723, F, "RNA binding", GO:0005488, Q9SXD1, 229, 3e-65, 1, 1020, 0.10	ref|XP_002266772.1| PREDICTED: hypothetical protein [Vitis vinif...
scaffold20528	scaffold20528, GO:0003723, F, "RNA binding", GO:0005488, Q9SXD1, 238, 2e-68, 1, 1020, 0.10	ref|XP_002276762.2| PREDICTED: pentatricopeptide repeat-containi...
scaffold801	scaffold801, GO:0003723, F, "RNA binding", GO:0005488, Q9SXD1, 239, 1e-103, 1, 1020, 0.10	ref|XP_002263892.1| PREDICTED: hypothetical protein [Vitis vinif...
C280356	C280356, GO:0003723, F, "RNA binding", GO:0005488, Q9SXD1, 240, 2e-69, 1, 1020, 0.10	ref|XP_002269984.1| PREDICTED: hypothetical protein [Vitis vinif...
scaffold8222	scaffold8222, GO:0003723, F, "RNA binding", GO:0005488, Q9SXD1, 243, 1e-70, 1, 1020, 0.10	ref|XP_002272339.1| PREDICTED: hypothetical protein [Vitis vinif...
scaffold16599	scaffold16599, GO:0003723, F, "RNA binding", GO:0005488, Q9SXD1, 248, 8e-73, 1, 1020, 0.10	emb|CAN67401.1| hypothetical protein VITISV_025967 [Vitis vinifera]
scaffold23933	scaffold23933, GO:0003723, F, "RNA binding", GO:0005488, Q9SXD1, 249, 1e-70, 1, 1020, 0.10	ref|XP_002283327.1| PREDICTED: hypothetical protein [Vitis vinif...
CL12Contig7	CL12Contig7, GO:0003723, F, "RNA binding", GO:0005488, Q9SXD1, 257, 2e-78, 1, 1020, 0.10	emb|CAN69053.1| hypothetical protein VITISV_022963 [Vitis vinifera]
CL10294Contig1	CL10294Contig1, GO:0003723, F, "RNA binding", GO:0005488, Q9SXD1, 260, 9e-76, 1, 1020, 0.10	ref|XP_002275491.1| PREDICTED: hypothetical protein [Vitis vinif...
scaffold803	scaffold803, GO:0003723, F, "RNA binding", GO:0005488, Q9SXD1, 277, 2e-86, 1, 1020, 0.10	ref|XP_002280382.1| PREDICTED: hypothetical protein [Vitis vinif...
CL4020Contig2	CL4020Contig2, GO:0003723, F, "RNA binding", GO:0005488, Q9SXD1, 278, 7e-83, 1, 1020, 0.10	ref|XP_002275423.2| PREDICTED: pentatricopeptide repeat-containi...
scaffold20976	scaffold20976, GO:0003723, F, "RNA binding", GO:0005488, Q9SXD1, 293, 3e-88, 1, 1020, 0.10	emb|CAN78867.1| hypothetical protein VITISV_041982 [Vitis vinifera]
scaffold26194	scaffold26194, GO:0003723, F, "RNA binding", GO:0005488, Q9SXD1, 298, 2e-90, 1, 1020, 0.10	ref|XP_002285611.1| PREDICTED: hypothetical protein isoform 1 [V...
CL12Contig13	CL12Contig13, GO:0003723, F, "RNA binding", GO:0005488, Q9SXD1, 308, 2e-98, 1, 1020, 0.10	emb|CAN69338.1| hypothetical protein VITISV_032632 [Vitis vinifera]
CL5137Contig1	CL5137Contig1, GO:0003723, F, "RNA binding", GO:0005488, Q9SXD1, 315, 1e-95, 1, 1020, 0.10	ref|XP_002272943.1| PREDICTED: hypothetical protein [Vitis vinif...
scaffold19587	scaffold19587, GO:0003723, F, "RNA binding", GO:0005488, Q9SXD1, 318, 1e-96, 1, 1020, 0.10	ref|XP_002276327.1| PREDICTED: hypothetical protein [Vitis vinif...
C149298	C149298, GO:0003723, F, "RNA binding", GO:0005488, Q9SXD1, 32.3, 0.025, 1, 1020, 0.10	ref|XP_002265372.1| PREDICTED: hypothetical protein [Vitis vinif...
scaffold14394	scaffold14394, GO:0003723, F, "RNA binding", GO:0005488, Q9SXD1, 329, 9e-99, 1, 1020, 0.10	ref|XP_002321748.1| predicted protein [Populus trichocarpa] >gi|...
scaffold13358	scaffold13358, GO:0003723, F, "RNA binding", GO:0005488, Q9SXD1, 37.0, 0.011, 1, 1020, 0.10	ref|XP_002268032.1| PREDICTED: hypothetical protein [Vitis vinif...
C185174	C185174, GO:0003723, F, "RNA binding", GO:0005488, Q9SXD1, 40.4, 7e-05, 1, 1020, 0.10	ref|XP_002268526.2| PREDICTED: pentatricopeptide repeat-containi...
C134938	C134938, GO:0003723, F, "RNA binding", GO:0005488, Q9SXD1, 42.0, 8e-06, 1, 1020, 0.10	ref|XP_002268680.2| PREDICTED: pentatricopeptide repeat-containi...
C149392	C149392, GO:0003723, F, "RNA binding", GO:0005488, Q9SXD1, 42.4, 7e-06, 1, 1020, 0.10	emb|CBI16176.3| unnamed protein product [Vitis vinifera]
C113722	C113722, GO:0003723, F, "RNA binding", GO:0005488, Q9SXD1, 43.9, 1e-06, 1, 1020, 0.10	ref|XP_002518803.1| pentatricopeptide repeat-containing protein,...
C149122	C149122, GO:0003723, F, "RNA binding", GO:0005488, Q9SXD1, 43.9, 2e-06, 1, 1020, 0.10	ref|XP_002269283.1| PREDICTED: hypothetical protein [Vitis vinif...
C128852	C128852, GO:0003723, F, "RNA binding", GO:0005488, Q9SXD1, 44.7, 8e-07, 1, 1020, 0.10	ref|XP_002522775.1| pentatricopeptide repeat-containing protein,...
scaffold3320	scaffold3320, GO:0003723, F, "RNA binding", GO:0005488, Q9SXD1, 47.8, 4e-07, 1, 1020, 0.10	ref|NP_178283.1| pentatricopeptide repeat-containing protein [Ar...
C137698	C137698, GO:0003723, F, "RNA binding", GO:0005488, Q9SXD1, 48.5, 4e-08, 1, 1020, 0.10	ref|XP_003634254.1| PREDICTED: pentatricopeptide repeat-containi...
scaffold13818	scaffold13818, GO:0003723, F, "RNA binding", GO:0005488, Q9SXD1, 48.9, 2e-06, 1, 1020, 0.10	ref|XP_002267486.1| PREDICTED: hypothetical protein [Vitis vinif...
C155046	C155046, GO:0003723, F, "RNA binding", GO:0005488, Q9SXD1, 48.9, 4e-08, 1, 1020, 0.10	ref|XP_002532754.1| pentatricopeptide repeat-containing protein,...
C146438	C146438, GO:0003723, F, "RNA binding", GO:0005488, Q9SXD1, 49.3, 2e-08, 1, 1020, 0.10	ref|XP_002270963.2| PREDICTED: pentatricopeptide repeat-containi...
scaffold6712	scaffold6712, GO:0003723, F, "RNA binding", GO:0005488, Q9SXD1, 51.6, 9e-08, 1, 1020, 0.10	ref|XP_002267057.2| PREDICTED: pentatricopeptide repeat-containi...
scaffold17445	scaffold17445, GO:0003723, F, "RNA binding", GO:0005488, Q9SXD1, 54.7, 5e-09, 1, 1020, 0.10	emb|CBI22241.3| unnamed protein product [Vitis vinifera]
scaffold12639	scaffold12639, GO:0003723, F, "RNA binding", GO:0005488, Q9SXD1, 55.1, 4e-08, 1, 1020, 0.10	ref|XP_002531188.1| pentatricopeptide repeat-containing protein,...
scaffold18032	scaffold18032, GO:0003723, F, "RNA binding", GO:0005488, Q9SXD1, 55.5, 2e-08, 1, 1020, 0.10	ref|XP_003633738.1| PREDICTED: pentatricopeptide repeat-containi...
C154448	C154448, GO:0003723, F, "RNA binding", GO:0005488, Q9SXD1, 56.6, 7e-11, 1, 1020, 0.10	ref|XP_002526170.1| pentatricopeptide repeat-containing protein,...
scaffold7520	scaffold7520, GO:0003723, F, "RNA binding", GO:0005488, Q9SXD1, 57.4, 3e-09, 1, 1020, 0.10	gb|ACJ85849.1| unknown [Medicago truncatula]
C185010	C185010, GO:0003723, F, "RNA binding", GO:0005488, Q9SXD1, 58.9, 2e-11, 1, 1020, 0.10	ref|XP_002275605.1| PREDICTED: hypothetical protein [Vitis vinif...
C189794	C189794, GO:0003723, F, "RNA binding", GO:0005488, Q9SXD1, 60.5, 7e-12, 1, 1020, 0.10	ref|XP_002274300.1| PREDICTED: hypothetical protein [Vitis vinif...
CL1171Contig1	CL1171Contig1, GO:0003723, F, "RNA binding", GO:0005488, Q9SXD1, 62.0, 1e-09, 1, 1020, 0.10	emb|CAN77580.1| hypothetical protein VITISV_015346 [Vitis vinifera]
C213402	C213402, GO:0003723, F, "RNA binding", GO:0005488, Q9SXD1, 65.1, 5e-13, 1, 1020, 0.10	ref|XP_002276575.1| PREDICTED: hypothetical protein [Vitis vinif...
C191822	C191822, GO:0003723, F, "RNA binding", GO:0005488, Q9SXD1, 65.5, 1e-13, 1, 1020, 0.10	ref|XP_002276453.1| PREDICTED: hypothetical protein [Vitis vinif...
C273702	C273702, GO:0003723, F, "RNA binding", GO:0005488, Q9SXD1, 65.9, 8e-11, 1, 1020, 0.10	ref|XP_002278909.1| PREDICTED: hypothetical protein [Vitis vinif...
scaffold13464	scaffold13464, GO:0003723, F, "RNA binding", GO:0005488, Q9SXD1, 69.3, 1e-13, 1, 1020, 0.10	emb|CBI26532.3| unnamed protein product [Vitis vinifera]
scaffold21305	scaffold21305, GO:0003723, F, "RNA binding", GO:0005488, Q9SXD1, 69.3, 1e-13, 1, 1020, 0.10	emb|CAN65741.1| hypothetical protein VITISV_037758 [Vitis vinifera]
scaffold11876	scaffold11876, GO:0003723, F, "RNA binding", GO:0005488, Q9SXD1, 69.3, 3e-13, 1, 1020, 0.10	ref|XP_002533281.1| pentatricopeptide repeat-containing protein,...
C168388	C168388, GO:0003723, F, "RNA binding", GO:0005488, Q9SXD1, 70.1, 2e-15, 1, 1020, 0.10	emb|CBI34156.3| unnamed protein product [Vitis vinifera]
C277584	C277584, GO:0003723, F, "RNA binding", GO:0005488, Q9SXD1, 73.6, 4e-13, 1, 1020, 0.10	ref|XP_002270990.1| PREDICTED: hypothetical protein [Vitis vinif...
C221876	C221876, GO:0003723, F, "RNA binding", GO:0005488, Q9SXD1, 76.6, 8e-17, 1, 1020, 0.10	emb|CBI20033.3| unnamed protein product [Vitis vinifera]
scaffold6376	scaffold6376, GO:0003723, F, "RNA binding", GO:0005488, Q9SXD1, 84.3, 4e-17, 1, 1020, 0.10	ref|XP_002269066.2| PREDICTED: pentatricopeptide repeat-containi...
scaffold17672	scaffold17672, GO:0003723, F, "RNA binding", GO:0005488, Q9SXD1, 87.4, 2e-20, 1, 1020, 0.10	ref|XP_002524030.1| pentatricopeptide repeat-containing protein,...
scaffold24119	scaffold24119, GO:0003723, F, "RNA binding", GO:0005488, Q9SXD1, 88.2, 7e-19, 1, 1020, 0.10	emb|CBI20053.3| unnamed protein product [Vitis vinifera]
scaffold2143	scaffold2143, GO:0003723, F, "RNA binding", GO:0005488, Q9SXD1, 89.0, 1e-20, 1, 1020, 0.10	ref|XP_002518478.1| pentatricopeptide repeat-containing protein,...
scaffold20443	scaffold20443, GO:0003723, F, "RNA binding", GO:0005488, Q9SXD1, 92.8, 2e-21, 1, 1020, 0.10	emb|CAN80799.1| hypothetical protein VITISV_019809 [Vitis vinifera]
scaffold19994	scaffold19994, GO:0003723, F, "RNA binding", GO:0005488, Q9SXD1, 93.2, 2e-19, 1, 1020, 0.10	emb|CAN78573.1| hypothetical protein VITISV_020581 [Vitis vinifera]
scaffold9892	scaffold9892, GO:0003723, F, "RNA binding", GO:0005488, Q9SXD1, 94.0, 3e-21, 1, 1020, 0.10	ref|XP_002515231.1| pentatricopeptide repeat-containing protein,...
scaffold22297	scaffold22297, GO:0003723, F, "RNA binding", GO:0005488, Q9SXD1, 95.1, 2e-19, 1, 1020, 0.10	emb|CBI18867.3| unnamed protein product [Vitis vinifera]
scaffold1344	scaffold1344, GO:0003723, F, "RNA binding", GO:0005488, Q9SXD1, 98.2, 1e-20, 1, 1020, 0.10	ref|XP_002324476.1| predicted protein [Populus trichocarpa] >gi|...
scaffold10105	scaffold10105, GO:0003723, F, "RNA binding", GO:0005488, Q9SXD1, 99.4, 6e-22, 1, 1020, 0.10	ref|XP_002282419.1| PREDICTED: hypothetical protein [Vitis vinif...
scaffold13254	scaffold13254, GO:0003723, F, "RNA binding", GO:0005488, Q9U5L1, 364, 1e-115, 1, 1020, 0.10	ref|XP_002309350.1| predicted protein [Populus trichocarpa] >gi|...
CL286Contig1	CL286Contig1, GO:0003723, F, "RNA binding", GO:0005488, Q9U5L1, 367, 1e-116, 1, 1020, 0.10	ref|XP_002278056.1| PREDICTED: hypothetical protein [Vitis vinif...
scaffold17614	scaffold17614, GO:0003723, F, "RNA binding", GO:0005488, Q9UN86, 38.1, 0.006, 1, 1020, 0.10	ref|NP_001242133.1| uncharacterized protein LOC100795457 [Glycin...
scaffold1504	scaffold1504, GO:0003723, F, "RNA binding", GO:0005488, Q9UN86, 90.1, 2e-18, 4, 1020, 0.40	ref|XP_002526545.1| Ras-GTPase-activating protein-binding protei...
CL7070Contig1	CL7070Contig1, GO:0003723, F, "RNA binding", GO:0005488, Q9UNP9, 120, 8e-33, 4, 1020, 0.40	ref|XP_002265598.1| PREDICTED: hypothetical protein [Vitis vinif...
scaffold2229	scaffold2229, GO:0003723, F, "RNA binding", GO:0005488, Q9UNW9, 100, 5e-22, 4, 1020, 0.40	ref|XP_002264331.2| PREDICTED: RNA-binding protein Nova-1-like [...
scaffold25824	scaffold25824, GO:0003723, F, "RNA binding", GO:0005488, Q9UTK0, 103, 4e-23, 1, 1020, 0.10	ref|XP_002269627.2| PREDICTED: RNA-binding protein NOB1-like [Vi...
CL19Contig7	CL19Contig7, GO:0003723, F, "RNA binding", GO:0005488, Q9UUI3, 337, 1e-106, 1, 1020, 0.10	ref|XP_002270799.1| PREDICTED: hypothetical protein [Vitis vinif...
scaffold25326	scaffold25326, GO:0003723, F, "RNA binding", GO:0005488, Q9VJ87, 36.2, 0.072, 1, 1020, 0.10	ref|XP_002269377.1| PREDICTED: hypothetical protein [Vitis vinif...
CL4324Contig1	CL4324Contig1, GO:0003723, F, "RNA binding", GO:0005488, Q9VJ87, 36.2, 0.090, 1, 1020, 0.10	ref|XP_002266574.1| PREDICTED: hypothetical protein [Vitis vinif...
CL10190Contig1	CL10190Contig1, GO:0003723, F, "RNA binding", GO:0005488, Q9VJ87, 43.1, 0.001, 1, 1020, 0.10	ref|XP_002277984.1| PREDICTED: hypothetical protein [Vitis vinif...
scaffold22708	scaffold22708, GO:0003723, F, "RNA binding", GO:0005488, Q9XIR4, 199, 7e-59, 1, 1020, 0.10	ref|XP_002273999.2| PREDICTED: APO protein 4, mitochondrial-like...
CL2303Contig1	CL2303Contig1, GO:0003723, F, "RNA binding", GO:0005488, Q9XIR4, 281, 1e-89, 1, 1020, 0.10	ref|XP_002280903.2| PREDICTED: APO protein 3, mitochondrial-like...
C277074	C277074, GO:0003723, F, "RNA binding", GO:0005488, Q9XIR4, 298, 4e-95, 1, 1020, 0.10	ref|XP_002275774.1| PREDICTED: hypothetical protein [Vitis vinif...
CL7496Contig1	CL7496Contig1, GO:0003723, F, "RNA binding", GO:0005488, Q9XIR4, 538, 0.0, 1, 1020, 0.10	ref|XP_002264685.1| PREDICTED: hypothetical protein [Vitis vinif...
CL9046Contig1	CL9046Contig1, GO:0003723, F, "RNA binding", GO:0005488, Q9Y3B2, 139, 1e-40, 1, 1020, 0.10	ref|XP_002266663.1| PREDICTED: hypothetical protein [Vitis vinif...
scaffold10261	scaffold10261, GO:0003723, F, "RNA binding", GO:0005488, Q9Y4Y9, 133, 3e-40, 4, 1020, 0.40	gb|AFK37213.1| unknown [Medicago truncatula]
CL7401Contig1	CL7401Contig1, GO:0003723, F, "RNA binding", GO:0005488, Q9Y5S9, 140, 3e-41, 1, 1020, 0.10	ref|XP_002281228.1| PREDICTED: hypothetical protein [Vitis vinif...
scaffold25841	scaffold25841, GO:0003723, F, "RNA binding", GO:0005488, Q9ZW06, 681, 0.0, 2, 1020, 0.20	ref|XP_002273503.1| PREDICTED: hypothetical protein [Vitis vinif...
scaffold20832	scaffold20832, GO:0003723, F, "RNA binding", GO:0005488, Q9ZW06, 889, 0.0, 2, 1020, 0.20	ref|XP_002278108.1| PREDICTED: hypothetical protein [Vitis vinif...
scaffold27226	scaffold27226, GO:0003723, F, "RNA binding", GO:0005488, Q9ZW06, 893, 0.0, 2, 1020, 0.20	ref|XP_002283191.1| PREDICTED: hypothetical protein [Vitis vinif...
scaffold13463	scaffold13463, GO:0003724, F, "RNA helicase activity", GO:0003824, O43143, 258, 1e-81, 2, 53, 0.20	ref|XP_002301528.1| predicted protein [Populus trichocarpa] >gi|...
scaffold19888	scaffold19888, GO:0003724, F, "RNA helicase activity", GO:0003824, O43143, 939, 0.0, 1, 53, 0.10	ref|XP_002278247.1| PREDICTED: hypothetical protein [Vitis vinif...
scaffold18050	scaffold18050, GO:0003724, F, "RNA helicase activity", GO:0003824, O59801, 305, 4e-85, 1, 53, 0.10	ref|XP_002267766.1| PREDICTED: hypothetical protein [Vitis vinif...
C281162	C281162, GO:0003724, F, "RNA helicase activity", GO:0003824, O60231, 535, 1e-176, 2, 53, 0.20	ref|XP_002266642.1| PREDICTED: hypothetical protein [Vitis vinif...
C281208	C281208, GO:0003724, F, "RNA helicase activity", GO:0003824, O60231, 587, 0.0, 2, 53, 0.20	ref|XP_002276679.2| PREDICTED: probable ATP-dependent RNA helica...
scaffold23142	scaffold23142, GO:0003724, F, "RNA helicase activity", GO:0003824, Q04217, 223, 9e-60, 1, 53, 0.10	ref|XP_002268905.1| PREDICTED: similar to helicase domain-contai...
C180002	C180002, GO:0003724, F, "RNA helicase activity", GO:0003824, Q04217, 58.9, 2e-11, 2, 53, 0.20	emb|CBI36896.3| unnamed protein product [Vitis vinifera]
C278612	C278612, GO:0003724, F, "RNA helicase activity", GO:0003824, Q27268, 585, 0.0, 1, 53, 0.10	ref|XP_002285072.1| PREDICTED: hypothetical protein [Vitis vinif...
scaffold13699	scaffold13699, GO:0003724, F, "RNA helicase activity", GO:0003824, Q27268, 73.9, 8e-16, 1, 53, 0.10	gb|EFN77596.1| ATP-dependent RNA helicase WM6 [Harpegnathos salt...
CL1323Contig1	CL1323Contig1, GO:0003724, F, "RNA helicase activity", GO:0003824, Q54MH3, 42.0, 0.005, 1, 53, 0.10	ref|XP_002516741.1| ubiquitin-protein ligase, putative [Ricinus ...
CL534Contig2	CL534Contig2, GO:0003724, F, "RNA helicase activity", GO:0003824, Q8GUG7, 627, 0.0, 2, 53, 0.20	ref|XP_002275635.1| PREDICTED: hypothetical protein [Vitis vinif...
scaffold11524	scaffold11524, GO:0003724, F, "RNA helicase activity", GO:0003824, Q9GZR7, 330, 1e-100, 1, 53, 0.10	ref|XP_002282504.1| PREDICTED: hypothetical protein [Vitis vinif...
CL4984Contig1	CL4984Contig1, GO:0003725, F, "double-stranded RNA binding", GO:0005488, A2RV29, 54.3, 1e-07, 6, 179, 0.60	emb|CAN68959.1| hypothetical protein VITISV_019273 [Vitis vinifera]
CL733Contig3	CL733Contig3, GO:0003725, F, "double-stranded RNA binding", GO:0005488, O04492, 231, 6e-71, 5, 179, 0.50	ref|XP_002302370.1| predicted protein [Populus trichocarpa] >gi|...
CL733Contig2	CL733Contig2, GO:0003725, F, "double-stranded RNA binding", GO:0005488, O04492, 238, 1e-73, 5, 179, 0.50	gb|AEC32111.1| hypothetical protein [Camellia sinensis]
scaffold13292	scaffold13292, GO:0003725, F, "double-stranded RNA binding", GO:0005488, P38912, 44.3, 4e-05, 2, 179, 0.20	ref|XP_002276446.2| PREDICTED: probable RNA-binding protein EIF1...
CL6235Contig1	CL6235Contig1, GO:0003725, F, "double-stranded RNA binding", GO:0005488, P55266, 136, 1e-33, 5, 179, 0.50	ref|XP_002273023.1| PREDICTED: hypothetical protein [Vitis vinif...
C270320	C270320, GO:0003725, F, "double-stranded RNA binding", GO:0005488, Q0IQN6, 108, 1e-25, 6, 179, 0.60	ref|XP_002272597.2| PREDICTED: double-stranded RNA-binding prote...
CL5342Contig1	CL5342Contig1, GO:0003725, F, "double-stranded RNA binding", GO:0005488, Q7Z2E3, 58.5, 8e-10, 1, 179, 0.10	ref|XP_002266460.2| PREDICTED: histidine triad nucleotide-bindin...
scaffold8748	scaffold8748, GO:0003725, F, "double-stranded RNA binding", GO:0005488, Q8GY79, 236, 1e-70, 5, 179, 0.50	ref|XP_002271134.1| PREDICTED: hypothetical protein [Vitis vinif...
C277898	C277898, GO:0003725, F, "double-stranded RNA binding", GO:0005488, Q8GY79, 268, 1e-83, 5, 179, 0.50	ref|XP_002275052.2| PREDICTED: double-stranded RNA-binding prote...
scaffold9992	scaffold9992, GO:0003725, F, "double-stranded RNA binding", GO:0005488, Q8GY79, 60.1, 2e-11, 6, 179, 0.60	ref|XP_002313634.1| predicted protein [Populus trichocarpa] >gi|...
C249714	C249714, GO:0003725, F, "double-stranded RNA binding", GO:0005488, Q8H1D4, 101, 9e-25, 6, 179, 0.60	ref|XP_002272355.1| PREDICTED: hypothetical protein [Vitis vinif...
CL8857Contig1	CL8857Contig1, GO:0003725, F, "double-stranded RNA binding", GO:0005488, Q8H1D4, 155, 1e-41, 7, 179, 0.70	emb|CBI31232.3| unnamed protein product [Vitis vinifera]
CL5964Contig1	CL5964Contig1, GO:0003725, F, "double-stranded RNA binding", GO:0005488, Q8VHK9, 178, 2e-47, 1, 179, 0.10	emb|CBI26949.3| unnamed protein product [Vitis vinifera]
scaffold24456	scaffold24456, GO:0003725, F, "double-stranded RNA binding", GO:0005488, Q8VHK9, 328, 1e-101, 1, 179, 0.10	emb|CBI18267.3| unnamed protein product [Vitis vinifera]
scaffold14894	scaffold14894, GO:0003725, F, "double-stranded RNA binding", GO:0005488, Q8VHK9, 343, 2e-99, 1, 179, 0.10	ref|XP_002278608.2| PREDICTED: probable ATP-dependent RNA helica...
scaffold22958	scaffold22958, GO:0003725, F, "double-stranded RNA binding", GO:0005488, Q8VHK9, 560, 0.0, 1, 179, 0.10	ref|XP_002263889.1| PREDICTED: hypothetical protein [Vitis vinif...
CL7713Contig1	CL7713Contig1, GO:0003725, F, "double-stranded RNA binding", GO:0005488, Q8VHK9, 586, 0.0, 1, 179, 0.10	ref|XP_002277625.2| PREDICTED: probable ATP-dependent RNA helica...
CL827Contig1	CL827Contig1, GO:0003725, F, "double-stranded RNA binding", GO:0005488, Q8VHK9, 627, 0.0, 1, 179, 0.10	ref|XP_002264021.2| PREDICTED: probable ATP-dependent RNA helica...
C270212	C270212, GO:0003725, F, "double-stranded RNA binding", GO:0005488, Q9JIK5, 43.5, 7e-04, 1, 179, 0.10	emb|CAC39398.1| storekeeper protein [Solanum tuberosum]
CL2146Contig1	CL2146Contig1, GO:0003725, F, "double-stranded RNA binding", GO:0005488, Q9LXW7, 1450, 0.0, 3, 179, 0.30	emb|CBI20740.3| unnamed protein product [Vitis vinifera]
CL8958Contig1	CL8958Contig1, GO:0003725, F, "double-stranded RNA binding", GO:0005488, Q9SKN2, 319, 1e-105, 5, 179, 0.50	ref|XP_002285171.1| PREDICTED: hypothetical protein [Vitis vinif...
scaffold26863	scaffold26863, GO:0003725, F, "double-stranded RNA binding", GO:0005488, Q9SKN2, 360, 1e-119, 5, 179, 0.50	emb|CAN80689.1| hypothetical protein VITISV_005501 [Vitis vinifera]
CL981Contig1	CL981Contig1, GO:0003725, F, "double-stranded RNA binding", GO:0005488, Q9SP32, 2177, 0.0, 2, 179, 0.20	ref|XP_002268369.1| PREDICTED: hypothetical protein [Vitis vinif...
CL5331Contig1	CL5331Contig1, GO:0003725, F, "double-stranded RNA binding", GO:0005488, Q9SP32, 38.9, 0.057, 1, 179, 0.10	emb|CBI36653.3| unnamed protein product [Vitis vinifera]
CL6580Contig1	CL6580Contig1, GO:0003727, F, "single-stranded RNA binding", GO:0005488, Q9SHY8, 784, 0.0, 2, 99, 0.20	ref|XP_002285201.1| PREDICTED: hypothetical protein [Vitis vinif...
scaffold21814	scaffold21814, GO:0003729, F, "mRNA binding", GO:0005488, A4IGK4, 43.9, 7e-04, 3, 403, 0.30	emb|CBI14979.3| unnamed protein product [Vitis vinifera]
scaffold26866	scaffold26866, GO:0003729, F, "mRNA binding", GO:0005488, A4IGK4, 85.9, 3e-16, 7, 403, 0.70	ref|XP_002278861.2| PREDICTED: uncharacterized protein LOC100250...
CL7882Contig1	CL7882Contig1, GO:0003729, F, "mRNA binding", GO:0005488, B2RY56, 111, 2e-24, 2, 403, 0.20	emb|CBI32140.3| unnamed protein product [Vitis vinifera]
C263024	C263024, GO:0003729, F, "mRNA binding", GO:0005488, P0CB65, 37.4, 0.035, 1, 403, 0.10	gb|ABE01833.1| CK25 [Nicotiana tabacum]
scaffold23380	scaffold23380, GO:0003729, F, "mRNA binding", GO:0005488, P0CB65, 43.1, 0.001, 1, 403, 0.10	ref|XP_002279439.1| PREDICTED: hypothetical protein [Vitis vinif...
CL1879Contig1	CL1879Contig1, GO:0003729, F, "mRNA binding", GO:0005488, P39016, 37.0, 0.061, 1, 403, 0.10	emb|CBI14777.3| unnamed protein product [Vitis vinifera]
C236880	C236880, GO:0003729, F, "mRNA binding", GO:0005488, P47977, 35.0, 0.043, 1, 403, 0.10	ref|XP_002266535.1| PREDICTED: hypothetical protein [Vitis vinif...
CL7992Contig1	CL7992Contig1, GO:0003729, F, "mRNA binding", GO:0005488, P47977, 53.1, 5e-07, 2, 403, 0.20	ref|XP_002277716.2| PREDICTED: zinc finger CCCH domain-containin...
C201924	C201924, GO:0003729, F, "mRNA binding", GO:0005488, P62277, 108, 2e-31, 1, 403, 0.10	ref|XP_002509604.1| 40S ribosomal protein S13, putative [Ricinus...
CL810Contig3	CL810Contig3, GO:0003729, F, "mRNA binding", GO:0005488, P62277, 214, 2e-69, 1, 403, 0.10	ref|XP_002280012.1| PREDICTED: hypothetical protein [Vitis vinif...
CL4888Contig1	CL4888Contig1, GO:0003729, F, "mRNA binding", GO:0005488, P62277, 226, 2e-74, 1, 403, 0.10	gb|AEC32112.1| cytoplasmic ribosomal protein [Camellia sinensis]
scaffold8891	scaffold8891, GO:0003729, F, "mRNA binding", GO:0005488, P62277, 243, 5e-81, 1, 403, 0.10	gb|ABB86273.1| cytoplasmic ribosomal protein S13-like [Solanum t...
scaffold17887	scaffold17887, GO:0003729, F, "mRNA binding", GO:0005488, P62854, 116, 6e-33, 1, 403, 0.10	gb|AFK45380.1| unknown [Lotus japonicus]
C277670	C277670, GO:0003729, F, "mRNA binding", GO:0005488, P97855, 99.0, 2e-21, 1, 403, 0.10	emb|CBI15315.3| unnamed protein product [Vitis vinifera]
C249768	C249768, GO:0003729, F, "mRNA binding", GO:0005488, Q07807, 35.4, 0.079, 1, 403, 0.10	ref|XP_002323084.1| predicted protein [Populus trichocarpa] >gi|...
CL8583Contig1	CL8583Contig1, GO:0003729, F, "mRNA binding", GO:0005488, Q10178, 1243, 0.0, 2, 403, 0.20	ref|XP_002284022.1| PREDICTED: similar to splicing factor, putat...
CL9789Contig1	CL9789Contig1, GO:0003729, F, "mRNA binding", GO:0005488, Q17QU6, 42.4, 0.001, 4, 403, 0.40	ref|XP_002269278.1| PREDICTED: hypothetical protein [Vitis vinif...
scaffold24637	scaffold24637, GO:0003729, F, "mRNA binding", GO:0005488, Q17QU6, 42.4, 0.003, 3, 403, 0.30	emb|CBI34489.3| unnamed protein product [Vitis vinifera]
CL9283Contig1	CL9283Contig1, GO:0003729, F, "mRNA binding", GO:0005488, Q3US41, 152, 2e-39, 9, 403, 0.90	gb|ABB86262.1| unknown [Solanum tuberosum]
C271830	C271830, GO:0003729, F, "mRNA binding", GO:0005488, Q5NCR9, 110, 1e-25, 4, 403, 0.40	ref|XP_002271014.1| PREDICTED: hypothetical protein [Vitis vinif...
scaffold26872	scaffold26872, GO:0003729, F, "mRNA binding", GO:0005488, Q5R8W6, 155, 8e-42, 7, 403, 0.70	gb|ACU23230.1| unknown [Glycine max]
C274430	C274430, GO:0003729, F, "mRNA binding", GO:0005488, Q5R8W6, 180, 8e-51, 7, 403, 0.70	emb|CAN72521.1| hypothetical protein VITISV_039964 [Vitis vinifera]
CL2000Contig1	CL2000Contig1, GO:0003729, F, "mRNA binding", GO:0005488, Q5SUF2, 37.0, 0.10, 1, 403, 0.10	emb|CAN74932.1| hypothetical protein VITISV_044432 [Vitis vinifera]
scaffold13994	scaffold13994, GO:0003729, F, "mRNA binding", GO:0005488, Q96QR8, 81.3, 3e-16, 3, 403, 0.30	ref|XP_002283799.1| PREDICTED: hypothetical protein [Vitis vinif...
CL7588Contig1	CL7588Contig1, GO:0003729, F, "mRNA binding", GO:0005488, Q9BZI7, 103, 1e-22, 1, 403, 0.10	emb|CBI29694.3| unnamed protein product [Vitis vinifera]
scaffold5756	scaffold5756, GO:0003729, F, "mRNA binding", GO:0005488, Q9C9R6, 436, 1e-139, 4, 403, 0.40	ref|XP_002271130.1| PREDICTED: hypothetical protein [Vitis vinif...
scaffold6247	scaffold6247, GO:0003729, F, "mRNA binding", GO:0005488, Q9C9R6, 68.6, 4e-12, 4, 403, 0.40	ref|XP_002524677.1| Anaphase-promoting complex subunit, putative...
C282866	C282866, GO:0003729, F, "mRNA binding", GO:0005488, Q9LJX4, 808, 0.0, 6, 403, 0.60	ref|XP_002266669.1| PREDICTED: similar to pumilio domain-contain...
scaffold7278	scaffold7278, GO:0003729, F, "mRNA binding", GO:0005488, Q9SF38, 165, 7e-42, 1, 403, 0.10	ref|XP_002274151.1| PREDICTED: hypothetical protein [Vitis vinif...
scaffold6869	scaffold6869, GO:0003729, F, "mRNA binding", GO:0005488, Q9SF38, 188, 5e-49, 1, 403, 0.10	emb|CBI28722.3| unnamed protein product [Vitis vinifera]
scaffold10014	scaffold10014, GO:0003729, F, "mRNA binding", GO:0005488, Q9SF38, 63.5, 7e-10, 1, 403, 0.10	ref|XP_002268843.1| PREDICTED: hypothetical protein [Vitis vinif...
scaffold23762	scaffold23762, GO:0003729, F, "mRNA binding", GO:0005488, Q9SF38, 996, 0.0, 1, 403, 0.10	ref|XP_002273172.1| PREDICTED: hypothetical protein [Vitis vinif...
scaffold13385	scaffold13385, GO:0003729, F, "mRNA binding", GO:0005488, Q9SS47, 35.8, 0.069, 1, 403, 0.10	ref|XP_002516815.1| TRANSPORT INHIBITOR RESPONSE 1 protein, puta...
scaffold27111	scaffold27111, GO:0003730, F, "mRNA 3{prime}-UTR binding", GO:0005488, Q04373, 178, 1e-46, 2, 165, 0.20	emb|CBI22952.3| unnamed protein product [Vitis vinifera]
C246236	C246236, GO:0003730, F, "mRNA 3{prime}-UTR binding", GO:0005488, Q28IQ9, 63.9, 2e-12, 7, 165, 0.70	ref|XP_002284323.1| PREDICTED: hypothetical protein [Vitis vinif...
C253912	C253912, GO:0003730, F, "mRNA 3{prime}-UTR binding", GO:0005488, Q28IQ9, 75.5, 2e-16, 9, 165, 0.90	ref|XP_002271224.1| PREDICTED: hypothetical protein [Vitis vinif...
CL7582Contig1	CL7582Contig1, GO:0003730, F, "mRNA 3{prime}-UTR binding", GO:0005488, Q28IQ9, 76.3, 8e-16, 8, 165, 0.80	ref|XP_002281678.2| PREDICTED: uncharacterized protein LOC100245...
CL4343Contig1	CL4343Contig1, GO:0003730, F, "mRNA 3{prime}-UTR binding", GO:0005488, Q28IQ9, 86.3, 6e-20, 7, 165, 0.70	ref|XP_002276063.2| PREDICTED: glycine-rich RNA-binding protein ...
C276238	C276238, GO:0003730, F, "mRNA 3{prime}-UTR binding", GO:0005488, Q6AXS5, 47.8, 3e-05, 3, 165, 0.30	ref|XP_002266051.1| PREDICTED: hypothetical protein [Vitis vinif...
CL452Contig3	CL452Contig3, GO:0003730, F, "mRNA 3{prime}-UTR binding", GO:0005488, Q6AXS5, 50.8, 3e-06, 3, 165, 0.30	ref|XP_002272562.2| PREDICTED: uncharacterized protein LOC100259...
scaffold15826	scaffold15826, GO:0003730, F, "mRNA 3{prime}-UTR binding", GO:0005488, Q6GQD3, 117, 2e-29, 9, 165, 0.90	ref|XP_002273353.2| PREDICTED: uncharacterized protein LOC100258...
scaffold16564	scaffold16564, GO:0003730, F, "mRNA 3{prime}-UTR binding", GO:0005488, Q76LC6, 109, 5e-27, 8, 165, 0.80	ref|XP_003634414.1| PREDICTED: uncharacterized protein LOC100253...
scaffold19553	scaffold19553, GO:0003730, F, "mRNA 3{prime}-UTR binding", GO:0005488, Q76LC6, 114, 7e-28, 8, 165, 0.80	ref|XP_002266779.1| PREDICTED: hypothetical protein [Vitis vinif...
scaffold15903	scaffold15903, GO:0003730, F, "mRNA 3{prime}-UTR binding", GO:0005488, Q76LC6, 85.5, 3e-19, 9, 165, 0.90	ref|XP_002278641.1| PREDICTED: hypothetical protein [Vitis vinif...
C281574	C281574, GO:0003730, F, "mRNA 3{prime}-UTR binding", GO:0005488, Q99PF5, 112, 6e-25, 2, 165, 0.20	ref|XP_002277528.2| PREDICTED: uncharacterized protein LOC100253...
scaffold25713	scaffold25713, GO:0003730, F, "mRNA 3{prime}-UTR binding", GO:0005488, Q9PW80, 72.4, 1e-12, 3, 165, 0.30	ref|XP_002272287.1| PREDICTED: hypothetical protein [Vitis vinif...
CL1916Contig1	CL1916Contig1, GO:0003735, F, "structural constituent of ribosome", GO:0005198, O13672, 266, 2e-87, 4, 764, 0.40	ref|NP_001241416.1| uncharacterized protein LOC100797399 [Glycin...
CL8138Contig1	CL8138Contig1, GO:0003735, F, "structural constituent of ribosome", GO:0005198, O42846, 103, 2e-27, 6, 764, 0.60	gb|ADR71242.1| 60S ribosomal protein L34B [Hevea brasiliensis]
scaffold25767	scaffold25767, GO:0003735, F, "structural constituent of ribosome", GO:0005198, O42846, 104, 6e-26, 6, 764, 0.60	emb|CBI16803.3| unnamed protein product [Vitis vinifera]
scaffold20897	scaffold20897, GO:0003735, F, "structural constituent of ribosome", GO:0005198, O42846, 104, 6e-28, 6, 764, 0.60	ref|XP_002522429.1| 60S ribosomal protein L34, putative [Ricinus...
C258684	C258684, GO:0003735, F, "structural constituent of ribosome", GO:0005198, O42984, 161, 2e-49, 3, 764, 0.30	gb|AEC10963.1| 40S ribosomal protein s17 [Camellia sinensis]
CL3588Contig1	CL3588Contig1, GO:0003735, F, "structural constituent of ribosome", GO:0005198, O59772, 82.0, 5e-19, 3, 764, 0.30	gb|AEC10995.1| 30S ribosomal protein s13 [Camellia sinensis]
scaffold13132	scaffold13132, GO:0003735, F, "structural constituent of ribosome", GO:0005198, O59772, 85.5, 1e-21, 4, 764, 0.40	dbj|BAD83467.2| ribosomal protein S13 [Nicotiana tabacum]
scaffold22716	scaffold22716, GO:0003735, F, "structural constituent of ribosome", GO:0005198, O60783, 77.8, 1e-16, 2, 764, 0.20	dbj|BAD83432.2| ribosomal protein L5 [Nicotiana tabacum]
CL6232Contig1	CL6232Contig1, GO:0003735, F, "structural constituent of ribosome", GO:0005198, O74330, 116, 8e-34, 4, 764, 0.40	ref|XP_002273119.1| PREDICTED: hypothetical protein [Vitis vinif...
scaffold21999	scaffold21999, GO:0003735, F, "structural constituent of ribosome", GO:0005198, O74330, 56.6, 1e-10, 4, 764, 0.40	emb|CBI21255.3| unnamed protein product [Vitis vinifera]
CL8320Contig1	CL8320Contig1, GO:0003735, F, "structural constituent of ribosome", GO:0005198, O74394, 59.3, 8e-12, 2, 764, 0.20	ref|NP_001055710.1| Os05g0452600 [Oryza sativa Japonica Group] >...
scaffold21491	scaffold21491, GO:0003735, F, "structural constituent of ribosome", GO:0005198, O74884, 118, 1e-32, 6, 764, 0.60	gb|AEC11017.1| 60S ribosomal protein L24 [Camellia sinensis]
scaffold2507	scaffold2507, GO:0003735, F, "structural constituent of ribosome", GO:0005198, O74884, 76.3, 6e-17, 6, 764, 0.60	sp|Q9FUL4.1|RL24_PRUAV RecName: Full=60S ribosomal protein L24 >...
CL203Contig2	CL203Contig2, GO:0003735, F, "structural constituent of ribosome", GO:0005198, O94292, 84.7, 2e-19, 3, 764, 0.30	ref|XP_002526273.1| 50S ribosomal protein L14, putative [Ricinus...
scaffold23127	scaffold23127, GO:0003735, F, "structural constituent of ribosome", GO:0005198, O94345, 63.5, 2e-11, 2, 764, 0.20	ref|XP_002517236.1| ribosomal protein L17, putative [Ricinus com...
C259202	C259202, GO:0003735, F, "structural constituent of ribosome", GO:0005198, O94345, 83.2, 1e-18, 2, 764, 0.20	ref|XP_002281739.1| PREDICTED: hypothetical protein [Vitis vinif...
CL330Contig2	CL330Contig2, GO:0003735, F, "structural constituent of ribosome", GO:0005198, O94345, 83.2, 4e-18, 2, 764, 0.20	sp|O80363.1|RK17_TOBAC RecName: Full=50S ribosomal protein L17, ...
CL8627Contig1	CL8627Contig1, GO:0003735, F, "structural constituent of ribosome", GO:0005198, O94690, 53.5, 3e-09, 1, 764, 0.10	emb|CAN71764.1| hypothetical protein VITISV_039227 [Vitis vinifera]
CL4172Contig1	CL4172Contig1, GO:0003735, F, "structural constituent of ribosome", GO:0005198, P05317, 80.1, 2e-16, 1, 764, 0.10	ref|XP_002276595.1| PREDICTED: hypothetical protein [Vitis vinif...
scaffold11762	scaffold11762, GO:0003735, F, "structural constituent of ribosome", GO:0005198, P05387, 79.0, 3e-18, 5, 764, 0.50	emb|CBI17057.3| unnamed protein product [Vitis vinifera]
CL4465Contig1	CL4465Contig1, GO:0003735, F, "structural constituent of ribosome", GO:0005198, P05387, 85.1, 3e-22, 5, 764, 0.50	ref|XP_002283025.1| PREDICTED: hypothetical protein [Vitis vinif...
C251646	C251646, GO:0003735, F, "structural constituent of ribosome", GO:0005198, P05739, 158, 3e-48, 4, 764, 0.40	ref|XP_002513192.1| 60S ribosomal protein L6, putative [Ricinus ...
C236700	C236700, GO:0003735, F, "structural constituent of ribosome", GO:0005198, P05767, 85.5, 3e-22, 3, 764, 0.30	ref|XP_002523523.1| ribosomal protein L39e, putative [Ricinus co...
C154430	C154430, GO:0003735, F, "structural constituent of ribosome", GO:0005198, P0A7L3, 37.7, 2e-04, 1, 764, 0.10	gb|AEC14311.1| ribosomal protein L20 [Franklinia alatamaha]
CL9586Contig1	CL9586Contig1, GO:0003735, F, "structural constituent of ribosome", GO:0005198, P0A7L3, 97.8, 1e-25, 1, 764, 0.10	gb|ADR71306.1| 50S ribosomal protein L20 [Hevea brasiliensis]
scaffold5578	scaffold5578, GO:0003735, F, "structural constituent of ribosome", GO:0005198, P0A7Q1, 35.8, 0.008, 2, 764, 0.20	ref|XP_002264584.1| PREDICTED: hypothetical protein [Vitis vinif...
scaffold5576	scaffold5576, GO:0003735, F, "structural constituent of ribosome", GO:0005198, P0A7Q1, 50.4, 4e-08, 1, 764, 0.10	gb|ACJ84012.1| unknown [Medicago truncatula]
CL754Contig1	CL754Contig1, GO:0003735, F, "structural constituent of ribosome", GO:0005198, P0A7Q1, 52.4, 1e-08, 2, 764, 0.20	ref|XP_002267813.1| PREDICTED: hypothetical protein [Vitis vinif...
CL1855Contig1	CL1855Contig1, GO:0003735, F, "structural constituent of ribosome", GO:0005198, P0A7R9, 55.8, 4e-09, 2, 764, 0.20	ref|XP_002265167.1| PREDICTED: similar to 30S ribosomal protein ...
CL585Contig3	CL585Contig3, GO:0003735, F, "structural constituent of ribosome", GO:0005198, P0C0W1, 214, 6e-70, 3, 764, 0.30	gb|AFK33558.1| unknown [Medicago truncatula] >gi|388505028|gb|AF...
CL5178Contig1	CL5178Contig1, GO:0003735, F, "structural constituent of ribosome", GO:0005198, P0C0W1, 84.3, 3e-22, 3, 764, 0.30	emb|CBI31713.3| unnamed protein product [Vitis vinifera]
C195352	C195352, GO:0003735, F, "structural constituent of ribosome", GO:0005198, P0CH09, 48.9, 2e-08, 7, 764, 0.70	ref|XP_760703.1| hypothetical protein UM04556.1 [Ustilago maydis...
C169494	C169494, GO:0003735, F, "structural constituent of ribosome", GO:0005198, P0CH09, 60.5, 4e-13, 7, 764, 0.70	ref|NP_001147027.1| polyubiquitin containing 7 ubiquitin monomer...
CL20Contig1	CL20Contig1, GO:0003735, F, "structural constituent of ribosome", GO:0005198, P0CH09, 93.2, 1e-25, 7, 764, 0.70	gb|AFD53810.1| ubiquitin, partial [Hypocrea lixii]
CL5223Contig1	CL5223Contig1, GO:0003735, F, "structural constituent of ribosome", GO:0005198, P0CX28, 174, 3e-55, 5, 764, 0.50	emb|CBI27147.3| unnamed protein product [Vitis vinifera]
CL7227Contig1	CL7227Contig1, GO:0003735, F, "structural constituent of ribosome", GO:0005198, P0CX85, 42.4, 1e-04, 5, 764, 0.50	gb|AEC10965.1| 50S ribosomal protein L29 [Camellia sinensis]
CL1247Contig2	CL1247Contig2, GO:0003735, F, "structural constituent of ribosome", GO:0005198, P12687, 78.6, 3e-16, 2, 764, 0.20	gb|ACJ83890.1| unknown [Medicago truncatula]
CL1247Contig3	CL1247Contig3, GO:0003735, F, "structural constituent of ribosome", GO:0005198, P12687, 78.6, 5e-16, 2, 764, 0.20	ref|XP_002284271.1| PREDICTED: hypothetical protein [Vitis vinif...
CL5007Contig1	CL5007Contig1, GO:0003735, F, "structural constituent of ribosome", GO:0005198, P12687, 88.6, 2e-19, 2, 764, 0.20	gb|ABK96514.1| unknown [Populus trichocarpa x Populus deltoides]
CL263Contig3	CL263Contig3, GO:0003735, F, "structural constituent of ribosome", GO:0005198, P17074, 174, 1e-50, 5, 764, 0.50	ref|XP_002282782.1| PREDICTED: hypothetical protein [Vitis vinif...
scaffold9448	scaffold9448, GO:0003735, F, "structural constituent of ribosome", GO:0005198, P17074, 174, 1e-52, 5, 764, 0.50	gb|AFK42492.1| unknown [Lotus japonicus]
scaffold3887	scaffold3887, GO:0003735, F, "structural constituent of ribosome", GO:0005198, P18124, 199, 1e-62, 5, 764, 0.50	ref|NP_001235500.1| uncharacterized protein LOC100306213 [Glycin...
C267834	C267834, GO:0003735, F, "structural constituent of ribosome", GO:0005198, P18124, 209, 2e-65, 3, 764, 0.30	gb|ABC01902.1| putative 60S ribosomal protein L7-like protein [S...
CL1610Contig2	CL1610Contig2, GO:0003735, F, "structural constituent of ribosome", GO:0005198, P18124, 231, 1e-72, 5, 764, 0.50	ref|XP_002262697.1| PREDICTED: hypothetical protein [Vitis vinif...
CL1665Contig1	CL1665Contig1, GO:0003735, F, "structural constituent of ribosome", GO:0005198, P18621, 214, 2e-69, 5, 764, 0.50	emb|CBI15653.3| unnamed protein product [Vitis vinifera]
scaffold23106	scaffold23106, GO:0003735, F, "structural constituent of ribosome", GO:0005198, P18621, 215, 5e-71, 5, 764, 0.50	gb|AEC10957.1| ribosomal petrp-like protein [Camellia sinensis]
scaffold21778	scaffold21778, GO:0003735, F, "structural constituent of ribosome", GO:0005198, P25348, 35.8, 0.036, 1, 764, 0.10	dbj|BAG80685.1| ribosomal protein L32 [Populus alba]
C223812	C223812, GO:0003735, F, "structural constituent of ribosome", GO:0005198, P27952, 138, 8e-41, 3, 764, 0.30	gb|AFK38691.1| unknown [Medicago truncatula]
CL1101Contig1	CL1101Contig1, GO:0003735, F, "structural constituent of ribosome", GO:0005198, P27952, 190, 2e-54, 3, 764, 0.30	emb|CBI19661.3| unnamed protein product [Vitis vinifera]
CL7526Contig1	CL7526Contig1, GO:0003735, F, "structural constituent of ribosome", GO:0005198, P27952, 353, 1e-122, 3, 764, 0.30	ref|XP_002513493.1| 40S ribosomal protein S2, putative [Ricinus ...
CL810Contig1	CL810Contig1, GO:0003735, F, "structural constituent of ribosome", GO:0005198, P28189, 92.0, 4e-25, 2, 764, 0.20	gb|AFK48673.1| unknown [Lotus japonicus] >gi|388521665|gb|AFK488...
CL611Contig1	CL611Contig1, GO:0003735, F, "structural constituent of ribosome", GO:0005198, P32611, 119, 3e-29, 1, 764, 0.10	emb|CBI24728.3| unnamed protein product [Vitis vinifera]
C262398	C262398, GO:0003735, F, "structural constituent of ribosome", GO:0005198, P32969, 203, 1e-64, 5, 764, 0.50	gb|ADN33776.1| 60S ribosomal protein l9 [Cucumis melo subsp. melo]
CL7158Contig1	CL7158Contig1, GO:0003735, F, "structural constituent of ribosome", GO:0005198, P33759, 71.6, 2e-13, 2, 764, 0.20	ref|XP_002509457.1| 30S ribosomal protein S5, putative [Ricinus ...
C242746	C242746, GO:0003735, F, "structural constituent of ribosome", GO:0005198, P35268, 106, 2e-29, 2, 764, 0.20	ref|XP_002319510.1| predicted protein [Populus trichocarpa] >gi|...
scaffold13896	scaffold13896, GO:0003735, F, "structural constituent of ribosome", GO:0005198, P35268, 58.5, 3e-11, 3, 764, 0.30	gb|AFK37749.1| unknown [Lotus japonicus] >gi|388514599|gb|AFK453...
scaffold13894	scaffold13894, GO:0003735, F, "structural constituent of ribosome", GO:0005198, P35268, 68.9, 2e-15, 2, 764, 0.20	gb|AFK48844.1| unknown [Lotus japonicus]
CL2381Contig1	CL2381Contig1, GO:0003735, F, "structural constituent of ribosome", GO:0005198, P35268, 99.8, 4e-25, 2, 764, 0.20	ref|XP_002516939.1| 60S ribosomal protein L22, putative [Ricinus...
CL2003Contig1	CL2003Contig1, GO:0003735, F, "structural constituent of ribosome", GO:0005198, P35687, 148, 4e-46, 6, 764, 0.60	gb|AEC10964.1| 40S ribosomal protein s21e [Camellia sinensis]
CL3912Contig1	CL3912Contig1, GO:0003735, F, "structural constituent of ribosome", GO:0005198, P36520, 100, 4e-23, 2, 764, 0.20	ref|XP_002268646.1| PREDICTED: hypothetical protein [Vitis vinif...
CL7174Contig1	CL7174Contig1, GO:0003735, F, "structural constituent of ribosome", GO:0005198, P36520, 51.2, 1e-06, 1, 764, 0.10	ref|XP_002279311.1| PREDICTED: hypothetical protein [Vitis vinif...
CL10095Contig1	CL10095Contig1, GO:0003735, F, "structural constituent of ribosome", GO:0005198, P36525, 38.5, 0.003, 1, 764, 0.10	sp|P30956.1|RK28_TOBAC RecName: Full=50S ribosomal protein L28, ...
scaffold5572	scaffold5572, GO:0003735, F, "structural constituent of ribosome", GO:0005198, P36525, 72.4, 9e-14, 4, 764, 0.40	ref|XP_002273919.1| PREDICTED: hypothetical protein [Vitis vinif...
CL7231Contig1	CL7231Contig1, GO:0003735, F, "structural constituent of ribosome", GO:0005198, P36528, 73.2, 5e-14, 2, 764, 0.20	emb|CAN73362.1| hypothetical protein VITISV_006167 [Vitis vinifera]
scaffold22747	scaffold22747, GO:0003735, F, "structural constituent of ribosome", GO:0005198, P36532, 45.4, 7e-06, 2, 764, 0.20	ref|XP_002509570.1| conserved hypothetical protein [Ricinus comm...
scaffold6730	scaffold6730, GO:0003735, F, "structural constituent of ribosome", GO:0005198, P36578, 424, 1e-145, 4, 764, 0.40	ref|XP_002274975.1| PREDICTED: hypothetical protein [Vitis vinif...
C251200	C251200, GO:0003735, F, "structural constituent of ribosome", GO:0005198, P38120, 88.6, 2e-20, 3, 764, 0.30	ref|XP_002283650.1| PREDICTED: hypothetical protein [Vitis vinif...
C277052	C277052, GO:0003735, F, "structural constituent of ribosome", GO:0005198, P38120, 95.5, 3e-21, 3, 764, 0.30	ref|XP_002513668.1| ribosomal protein S9, putative [Ricinus comm...
C271786	C271786, GO:0003735, F, "structural constituent of ribosome", GO:0005198, P39023, 489, 1e-172, 3, 764, 0.30	ref|XP_002263053.2| PREDICTED: 60S ribosomal protein L3 [Vitis v...
CL6389Contig1	CL6389Contig1, GO:0003735, F, "structural constituent of ribosome", GO:0005198, P39023, 537, 0.0, 3, 764, 0.30	emb|CBI18223.3| unnamed protein product [Vitis vinifera]
CL3856Contig1	CL3856Contig1, GO:0003735, F, "structural constituent of ribosome", GO:0005198, P40429, 204, 1e-60, 5, 764, 0.50	ref|XP_002521107.1| catalytic, putative [Ricinus communis] >gi|2...
CL9523Contig1	CL9523Contig1, GO:0003735, F, "structural constituent of ribosome", GO:0005198, P40429, 236, 2e-77, 4, 764, 0.40	ref|XP_002267491.1| PREDICTED: hypothetical protein [Vitis vinif...
CL4595Contig1	CL4595Contig1, GO:0003735, F, "structural constituent of ribosome", GO:0005198, P41056, 129, 5e-37, 5, 764, 0.50	gb|ACJ02349.1| 60S ribosomal protein L35a [Vernicia fordii]
scaffold24416	scaffold24416, GO:0003735, F, "structural constituent of ribosome", GO:0005198, P41123, 209, 3e-67, 3, 764, 0.30	ref|XP_002326768.1| predicted protein [Populus trichocarpa] >gi|...
C227964	C227964, GO:0003735, F, "structural constituent of ribosome", GO:0005198, P42766, 160, 2e-51, 4, 764, 0.40	gb|AEC10955.1| ribosomal protein L35 [Camellia sinensis]
CL1443Contig2	CL1443Contig2, GO:0003735, F, "structural constituent of ribosome", GO:0005198, P46776, 170, 1e-54, 5, 764, 0.50	ref|XP_002272813.1| PREDICTED: hypothetical protein [Vitis vinif...
scaffold8446	scaffold8446, GO:0003735, F, "structural constituent of ribosome", GO:0005198, P46779, 74.7, 9e-16, 2, 764, 0.20	gb|ABD65459.1| putative ribosomal protein L28 [Gossypium hirsutum]
C249886	C249886, GO:0003735, F, "structural constituent of ribosome", GO:0005198, P46779, 76.6, 3e-17, 2, 764, 0.20	gb|AFK49493.1| unknown [Medicago truncatula]
scaffold22804	scaffold22804, GO:0003735, F, "structural constituent of ribosome", GO:0005198, P46782, 310, 1e-106, 2, 764, 0.20	ref|XP_002266786.1| PREDICTED: hypothetical protein isoform 2 [V...
C143012	C143012, GO:0003735, F, "structural constituent of ribosome", GO:0005198, P46782, 73.9, 7e-18, 2, 764, 0.20	ref|XP_002281550.1| PREDICTED: hypothetical protein isoform 2 [V...
C238656	C238656, GO:0003735, F, "structural constituent of ribosome", GO:0005198, P47914, 87.8, 7e-22, 3, 764, 0.30	ref|XP_002276776.1| PREDICTED: similar to 60S ribosomal protein ...
C237172	C237172, GO:0003735, F, "structural constituent of ribosome", GO:0005198, P48160, 194, 8e-64, 5, 764, 0.50	ref|XP_002274098.1| PREDICTED: hypothetical protein [Vitis vinif...
CL1443Contig1	CL1443Contig1, GO:0003735, F, "structural constituent of ribosome", GO:0005198, P48160, 198, 5e-66, 5, 764, 0.50	ref|XP_002281019.1| PREDICTED: hypothetical protein [Vitis vinif...
C190782	C190782, GO:0003735, F, "structural constituent of ribosome", GO:0005198, P48160, 62.8, 1e-13, 5, 764, 0.50	ref|XP_003523099.1| PREDICTED: 60S ribosomal protein L27a-3-like...
CL5463Contig1	CL5463Contig1, GO:0003735, F, "structural constituent of ribosome", GO:0005198, P49199, 190, 3e-79, 2, 764, 0.20	ref|XP_002275094.1| PREDICTED: hypothetical protein [Vitis vinif...
C262028	C262028, GO:0003735, F, "structural constituent of ribosome", GO:0005198, P49199, 310, 1e-106, 2, 764, 0.20	gb|ACF06617.1| 40S ribosomal protein S8 [Elaeis guineensis]
scaffold21038	scaffold21038, GO:0003735, F, "structural constituent of ribosome", GO:0005198, P50914, 114, 2e-31, 5, 764, 0.50	emb|CBI25584.3| unnamed protein product [Vitis vinifera]
CL5182Contig1	CL5182Contig1, GO:0003735, F, "structural constituent of ribosome", GO:0005198, P52815, 37.7, 0.009, 1, 764, 0.10	ref|XP_002264348.1| PREDICTED: hypothetical protein [Vitis vinif...
scaffold24708	scaffold24708, GO:0003735, F, "structural constituent of ribosome", GO:0005198, P52815, 43.1, 1e-04, 1, 764, 0.10	emb|CAA44226.1| ribosomal protein L12-1a [Nicotiana tabacum]
scaffold1880	scaffold1880, GO:0003735, F, "structural constituent of ribosome", GO:0005198, P52815, 56.6, 8e-09, 1, 764, 0.10	ref|XP_002275239.1| PREDICTED: hypothetical protein [Vitis vinif...
CL2057Contig1	CL2057Contig1, GO:0003735, F, "structural constituent of ribosome", GO:0005198, P52815, 61.2, 1e-10, 1, 764, 0.10	ref|XP_002511394.1| 50S ribosomal protein L7/L12, putative [Rici...
C260854	C260854, GO:0003735, F, "structural constituent of ribosome", GO:0005198, P52815, 62.4, 5e-11, 1, 764, 0.10	ref|NP_001241576.1| uncharacterized protein LOC100794355 [Glycin...
CL10000Contig1	CL10000Contig1, GO:0003735, F, "structural constituent of ribosome", GO:0005198, P53305, 35.4, 0.022, 1, 764, 0.10	ref|XP_002273533.1| PREDICTED: hypothetical protein [Vitis vinif...
C211084	C211084, GO:0003735, F, "structural constituent of ribosome", GO:0005198, P60866, 118, 2e-35, 5, 764, 0.50	emb|CBI24538.3| unnamed protein product [Vitis vinifera]
CL956Contig1	CL956Contig1, GO:0003735, F, "structural constituent of ribosome", GO:0005198, P60866, 172, 2e-54, 5, 764, 0.50	ref|XP_002265347.1| PREDICTED: hypothetical protein [Vitis vinif...
scaffold9821	scaffold9821, GO:0003735, F, "structural constituent of ribosome", GO:0005198, P61313, 263, 2e-87, 6, 764, 0.60	ref|XP_002301250.1| predicted protein [Populus trichocarpa] >gi|...
C249460	C249460, GO:0003735, F, "structural constituent of ribosome", GO:0005198, P61353, 160, 6e-50, 5, 764, 0.50	ref|XP_002277425.1| PREDICTED: hypothetical protein [Vitis vinif...
C249584	C249584, GO:0003735, F, "structural constituent of ribosome", GO:0005198, P61927, 133, 1e-39, 5, 764, 0.50	gb|AFK47939.1| unknown [Lotus japonicus]
scaffold6925	scaffold6925, GO:0003735, F, "structural constituent of ribosome", GO:0005198, P61927, 133, 2e-40, 5, 764, 0.50	gb|AFK48222.1| unknown [Lotus japonicus]
scaffold23278	scaffold23278, GO:0003735, F, "structural constituent of ribosome", GO:0005198, P61927, 137, 3e-41, 5, 764, 0.50	gb|ACV50438.1| ribosomal protein L37 [Jatropha curcas]
C250078	C250078, GO:0003735, F, "structural constituent of ribosome", GO:0005198, P62244, 124, 6e-36, 1, 764, 0.10	ref|XP_002281092.1| PREDICTED: hypothetical protein [Vitis vinif...
CL515Contig1	CL515Contig1, GO:0003735, F, "structural constituent of ribosome", GO:0005198, P62273, 86.7, 6e-23, 6, 764, 0.60	ref|XP_002263938.1| PREDICTED: hypothetical protein [Vitis vinif...
scaffold18238	scaffold18238, GO:0003735, F, "structural constituent of ribosome", GO:0005198, P62750, 152, 1e-46, 3, 764, 0.30	sp|O22644.1|RL23A_FRIAG RecName: Full=60S ribosomal protein L23A...
CL1330Contig2	CL1330Contig2, GO:0003735, F, "structural constituent of ribosome", GO:0005198, P62750, 157, 1e-46, 4, 764, 0.40	ref|XP_002278186.1| PREDICTED: hypothetical protein [Vitis vinif...
C269484	C269484, GO:0003735, F, "structural constituent of ribosome", GO:0005198, P62755, 240, 4e-77, 1, 764, 0.10	ref|XP_002300192.1| predicted protein [Populus trichocarpa] >gi|...
scaffold16663	scaffold16663, GO:0003735, F, "structural constituent of ribosome", GO:0005198, P62755, 242, 1e-77, 2, 764, 0.20	gb|ACF06626.1| S6 ribosomal protein [Elaeis guineensis]
scaffold23654	scaffold23654, GO:0003735, F, "structural constituent of ribosome", GO:0005198, P62755, 90.1, 5e-21, 2, 764, 0.20	ref|XP_002531669.1| 40S ribosomal protein S6, putative [Ricinus ...
CL473Contig1	CL473Contig1, GO:0003735, F, "structural constituent of ribosome", GO:0005198, P62829, 239, 2e-78, 4, 764, 0.40	gb|AAP80667.1|AF479048_1 ribosomal Pr 117 [Triticum aestivum]
scaffold19231	scaffold19231, GO:0003735, F, "structural constituent of ribosome", GO:0005198, P62845, 233, 1e-77, 1, 764, 0.10	ref|XP_002517015.1| 40S ribosomal protein S15, putative [Ricinus...
CL9954Contig1	CL9954Contig1, GO:0003735, F, "structural constituent of ribosome", GO:0005198, P62847, 157, 4e-48, 4, 764, 0.40	gb|ADN33912.1| 40S ribosomal protein s24 [Cucumis melo subsp. melo]
CL9933Contig1	CL9933Contig1, GO:0003735, F, "structural constituent of ribosome", GO:0005198, P62853, 91.3, 3e-23, 3, 764, 0.30	gb|ABK21138.1| unknown [Picea sitchensis] >gi|116779909|gb|ABK21...
CL1996Contig1	CL1996Contig1, GO:0003735, F, "structural constituent of ribosome", GO:0005198, P62853, 97.8, 1e-25, 3, 764, 0.30	gb|ADE42971.1| putative 40S ribosomal protein S25-1 [Gardenia ja...
C228446	C228446, GO:0003735, F, "structural constituent of ribosome", GO:0005198, P62859, 74.7, 3e-18, 6, 764, 0.60	gb|AEC10961.1| ribosomal protein s28 [Camellia sinensis]
C183694	C183694, GO:0003735, F, "structural constituent of ribosome", GO:0005198, P62859, 89.7, 4e-25, 7, 764, 0.70	ref|XP_003521522.1| PREDICTED: 40S ribosomal protein S28-like [G...
CL4477Contig1	CL4477Contig1, GO:0003735, F, "structural constituent of ribosome", GO:0005198, P62861, 74.7, 8e-18, 4, 764, 0.40	emb|CBI35991.3| unnamed protein product [Vitis vinifera]
scaffold23489	scaffold23489, GO:0003735, F, "structural constituent of ribosome", GO:0005198, P62888, 157, 2e-48, 4, 764, 0.40	gb|ACU19508.1| unknown [Glycine max]
C255470	C255470, GO:0003735, F, "structural constituent of ribosome", GO:0005198, P62888, 180, 2e-57, 4, 764, 0.40	ref|XP_002313617.1| predicted protein [Populus trichocarpa] >gi|...
scaffold2424	scaffold2424, GO:0003735, F, "structural constituent of ribosome", GO:0005198, P62891, 87.8, 9e-24, 3, 764, 0.30	emb|CBI25619.3| unnamed protein product [Vitis vinifera]
CL1586Contig2	CL1586Contig2, GO:0003735, F, "structural constituent of ribosome", GO:0005198, P62906, 258, 9e-86, 3, 764, 0.30	ref|XP_002274218.2| PREDICTED: 60S ribosomal protein L10a-1-like...
C173102	C173102, GO:0003735, F, "structural constituent of ribosome", GO:0005198, P62906, 57.8, 2e-11, 3, 764, 0.30	gb|ACF06489.1| ribosomal protein L10a [Elaeis guineensis]
C199978	C199978, GO:0003735, F, "structural constituent of ribosome", GO:0005198, P62906, 74.7, 3e-21, 3, 764, 0.30	dbj|BAH00793.1| unnamed protein product [Oryza sativa Japonica G...
CL7315Contig1	CL7315Contig1, GO:0003735, F, "structural constituent of ribosome", GO:0005198, P62909, 351, 1e-121, 2, 764, 0.20	ref|XP_002275541.1| PREDICTED: hypothetical protein [Vitis vinif...
scaffold25614	scaffold25614, GO:0003735, F, "structural constituent of ribosome", GO:0005198, P62909, 358, 1e-124, 2, 764, 0.20	ref|XP_002279950.1| PREDICTED: hypothetical protein [Vitis vinif...
C254764	C254764, GO:0003735, F, "structural constituent of ribosome", GO:0005198, P62911, 168, 2e-52, 6, 764, 0.60	ref|XP_002331857.1| predicted protein [Populus trichocarpa] >gi|...
C113198	C113198, GO:0003735, F, "structural constituent of ribosome", GO:0005198, P62911, 43.5, 7e-07, 5, 764, 0.50	gb|ABA40471.1| ly200-like protein [Solanum tuberosum] >gi|777454...
C197032	C197032, GO:0003735, F, "structural constituent of ribosome", GO:0005198, P62911, 46.2, 3e-07, 5, 764, 0.50	ref|NP_001062288.2| Os08g0524600 [Oryza sativa Japonica Group] >...
C212372	C212372, GO:0003735, F, "structural constituent of ribosome", GO:0005198, P62979, 100, 8e-28, 4, 764, 0.40	ref|XP_002270170.1| PREDICTED: hypothetical protein [Vitis vinif...
scaffold23986	scaffold23986, GO:0003735, F, "structural constituent of ribosome", GO:0005198, P62979, 227, 8e-76, 5, 764, 0.50	gb|ABK42077.1| ubiquitin extension protein [Capsicum annuum]
scaffold8928	scaffold8928, GO:0003735, F, "structural constituent of ribosome", GO:0005198, P62979, 37.0, 0.016, 1, 764, 0.10	ref|XP_002285815.1| PREDICTED: hypothetical protein [Vitis vinif...
CL6576Contig1	CL6576Contig1, GO:0003735, F, "structural constituent of ribosome", GO:0005198, P62979, 57.4, 5e-12, 3, 764, 0.30	gb|AFK49579.1| unknown [Lotus japonicus]
C229644	C229644, GO:0003735, F, "structural constituent of ribosome", GO:0005198, P62987, 242, 2e-83, 6, 764, 0.60	ref|XP_002282071.2| PREDICTED: LOW QUALITY PROTEIN: ubiquitin-60...
scaffold23397	scaffold23397, GO:0003735, F, "structural constituent of ribosome", GO:0005198, P62987, 36.6, 0.028, 3, 764, 0.30	ref|XP_002281690.1| PREDICTED: hypothetical protein [Vitis vinif...
CL512Contig1	CL512Contig1, GO:0003735, F, "structural constituent of ribosome", GO:0005198, P63173, 108, 4e-29, 5, 764, 0.50	emb|CBI17596.3| unnamed protein product [Vitis vinifera]
CL4174Contig1	CL4174Contig1, GO:0003735, F, "structural constituent of ribosome", GO:0005198, P63326, 121, 4e-33, 3, 764, 0.30	emb|CBI22651.3| unnamed protein product [Vitis vinifera]
scaffold22808	scaffold22808, GO:0003735, F, "structural constituent of ribosome", GO:0005198, P63326, 127, 4e-35, 3, 764, 0.30	gb|AEC10962.1| 40S ribosomal protein s10 [Camellia sinensis]
C220790	C220790, GO:0003735, F, "structural constituent of ribosome", GO:0005198, P79016, 53.1, 2e-09, 4, 764, 0.40	gb|ACF06446.1| 40S ribosomal protein S19 [Elaeis guineensis]
scaffold21912	scaffold21912, GO:0003735, F, "structural constituent of ribosome", GO:0005198, P83732, 77.0, 1e-16, 2, 764, 0.20	emb|CAN68722.1| hypothetical protein VITISV_033681 [Vitis vinifera]
CL37Contig1	CL37Contig1, GO:0003735, F, "structural constituent of ribosome", GO:0005198, P84099, 228, 7e-74, 4, 764, 0.40	ref|XP_002272357.1| PREDICTED: similar to 60S ribosomal protein ...
CL9076Contig1	CL9076Contig1, GO:0003735, F, "structural constituent of ribosome", GO:0005198, P84099, 228, 7e-74, 4, 764, 0.40	ref|XP_002272727.1| PREDICTED: similar to 60S ribosomal protein ...
scaffold2327	scaffold2327, GO:0003735, F, "structural constituent of ribosome", GO:0005198, P87232, 52.8, 4e-08, 2, 764, 0.20	gb|ACF06503.1| structural constituent of ribosome [Elaeis guinee...
CL2655Contig1	CL2655Contig1, GO:0003735, F, "structural constituent of ribosome", GO:0005198, P87232, 68.2, 9e-14, 2, 764, 0.20	ref|NP_001241009.1| uncharacterized protein LOC100812176 [Glycin...
CL1241Contig1	CL1241Contig1, GO:0003735, F, "structural constituent of ribosome", GO:0005198, Q02543, 193, 9e-62, 4, 764, 0.40	gb|ADE42972.1| putative 60S ribosomal protein L18a [Gardenia jas...
CL1315Contig1	CL1315Contig1, GO:0003735, F, "structural constituent of ribosome", GO:0005198, Q02753, 143, 3e-43, 5, 764, 0.50	gb|AFK48869.1| unknown [Medicago truncatula]
C236754	C236754, GO:0003735, F, "structural constituent of ribosome", GO:0005198, Q02753, 171, 8e-55, 5, 764, 0.50	gb|ACR50977.1| 60s ribosomal protein L21 [Lycoris radiata]
CL2818Contig1	CL2818Contig1, GO:0003735, F, "structural constituent of ribosome", GO:0005198, Q02878, 155, 8e-46, 4, 764, 0.40	ref|XP_002265394.1| PREDICTED: hypothetical protein [Vitis vinif...
C163666	C163666, GO:0003735, F, "structural constituent of ribosome", GO:0005198, Q02878, 39.3, 1e-04, 1, 764, 0.10	ref|NP_001242380.1| uncharacterized protein LOC100809343 [Glycin...
scaffold25093	scaffold25093, GO:0003735, F, "structural constituent of ribosome", GO:0005198, Q03976, 50.1, 3e-06, 2, 764, 0.20	ref|XP_002279561.1| PREDICTED: hypothetical protein [Vitis vinif...
scaffold25193	scaffold25193, GO:0003735, F, "structural constituent of ribosome", GO:0005198, Q09865, 108, 3e-27, 7, 764, 0.70	ref|XP_002279657.2| PREDICTED: 50S ribosomal protein L6, chlorop...
scaffold6262	scaffold6262, GO:0003735, F, "structural constituent of ribosome", GO:0005198, Q09865, 67.8, 1e-12, 2, 764, 0.20	ref|XP_002267044.1| PREDICTED: hypothetical protein [Vitis vinif...
C258282	C258282, GO:0003735, F, "structural constituent of ribosome", GO:0005198, Q10157, 238, 3e-79, 2, 764, 0.20	ref|XP_002522234.1| 60S ribosomal protein L11, putative [Ricinus...
CL2582Contig1	CL2582Contig1, GO:0003735, F, "structural constituent of ribosome", GO:0005198, Q10157, 94.0, 2e-23, 4, 764, 0.40	ref|XP_002454974.1| hypothetical protein SORBIDRAFT_03g002420 [S...
CL3883Contig1	CL3883Contig1, GO:0003735, F, "structural constituent of ribosome", GO:0005198, Q10234, 81.3, 7e-16, 3, 764, 0.30	ref|XP_002276769.1| PREDICTED: hypothetical protein [Vitis vinif...
C231672	C231672, GO:0003735, F, "structural constituent of ribosome", GO:0005198, Q12672, 144, 2e-44, 5, 764, 0.50	gb|AFK44593.1| unknown [Lotus japonicus]
CL1315Contig2	CL1315Contig2, GO:0003735, F, "structural constituent of ribosome", GO:0005198, Q12672, 94.0, 8e-25, 5, 764, 0.50	ref|XP_002280931.1| PREDICTED: hypothetical protein [Vitis vinif...
scaffold5816	scaffold5816, GO:0003735, F, "structural constituent of ribosome", GO:0005198, Q3A9R7, 160, 6e-46, 3, 764, 0.30	ref|XP_003634850.1| PREDICTED: 50S ribosomal protein L4-like [Vi...
scaffold24111	scaffold24111, GO:0003735, F, "structural constituent of ribosome", GO:0005198, Q3A9R8, 51.6, 4e-08, 2, 764, 0.20	emb|CAN63891.1| hypothetical protein VITISV_012657 [Vitis vinifera]
C265360	C265360, GO:0003735, F, "structural constituent of ribosome", GO:0005198, Q3A9S8, 210, 3e-67, 4, 764, 0.40	gb|ACH87176.1| 50S ribosomal protein L5 [Camellia sinensis]
CL585Contig2	CL585Contig2, GO:0003735, F, "structural constituent of ribosome", GO:0005198, Q3E7Y3, 133, 4e-40, 3, 764, 0.30	sp|Q9AT34.3|RS15A_DAUCA RecName: Full=40S ribosomal protein S15a...
CL9452Contig1	CL9452Contig1, GO:0003735, F, "structural constituent of ribosome", GO:0005198, Q54PX9, 134, 7e-39, 4, 764, 0.40	emb|CBI38929.3| unnamed protein product [Vitis vinifera]
scaffold18525	scaffold18525, GO:0003735, F, "structural constituent of ribosome", GO:0005198, Q54PX9, 135, 1e-39, 4, 764, 0.40	emb|CBI36518.3| unnamed protein product [Vitis vinifera]
C245946	C245946, GO:0003735, F, "structural constituent of ribosome", GO:0005198, Q54S90, 184, 2e-59, 4, 764, 0.40	gb|ACJ85897.1| unknown [Medicago truncatula]
scaffold21828	scaffold21828, GO:0003735, F, "structural constituent of ribosome", GO:0005198, Q54S90, 195, 7e-62, 4, 764, 0.40	ref|NP_001238157.1| uncharacterized protein LOC100500186 [Glycin...
scaffold19808	scaffold19808, GO:0003735, F, "structural constituent of ribosome", GO:0005198, Q54S90, 72.8, 7e-22, 4, 764, 0.40	gb|ACF06624.1| 40S ribosomal protein S11 [Elaeis guineensis]
CL10172Contig1	CL10172Contig1, GO:0003735, F, "structural constituent of ribosome", GO:0005198, Q54UG4, 137, 4e-42, 6, 764, 0.60	ref|XP_002282974.1| PREDICTED: similar to protein synthesis init...
scaffold18524	scaffold18524, GO:0003735, F, "structural constituent of ribosome", GO:0005198, Q54Y41, 42.7, 2e-05, 4, 764, 0.40	ref|NP_001242666.1| uncharacterized protein LOC100776131 [Glycin...
CL24Contig4	CL24Contig4, GO:0003735, F, "structural constituent of ribosome", GO:0005198, Q6DJI4, 63.2, 6e-12, 10, 764, 1.00	ref|XP_002308991.1| predicted protein [Populus trichocarpa] >gi|...
CL1072Contig1	CL1072Contig1, GO:0003735, F, "structural constituent of ribosome", GO:0005198, Q6P8D1, 159, 1e-47, 1, 764, 0.10	emb|CBI35816.3| unnamed protein product [Vitis vinifera]
CL8460Contig1	CL8460Contig1, GO:0003735, F, "structural constituent of ribosome", GO:0005198, Q75K27, 65.1, 2e-15, 4, 764, 0.40	gb|ADR71266.1| 40S ribosomal protein S24A [Hevea brasiliensis]
scaffold26983	scaffold26983, GO:0003735, F, "structural constituent of ribosome", GO:0005198, Q9AMK8, 250, 9e-75, 1, 764, 0.10	gb|ADM92728.1| ribosomal protein L2 [Franklinia alatamaha]
scaffold2975	scaffold2975, GO:0003735, F, "structural constituent of ribosome", GO:0005198, Q9BQ48, 40.8, 3e-04, 2, 764, 0.20	ref|XP_002521386.1| structural constituent of ribosome, putative...
scaffold7951	scaffold7951, GO:0003735, F, "structural constituent of ribosome", GO:0005198, Q9BYD2, 37.7, 0.014, 1, 764, 0.10	ref|XP_002262994.1| PREDICTED: hypothetical protein [Vitis vinif...
CL6300Contig1	CL6300Contig1, GO:0003735, F, "structural constituent of ribosome", GO:0005198, Q9BYD2, 43.5, 4e-04, 1, 764, 0.10	ref|XP_002276719.1| PREDICTED: hypothetical protein [Vitis vinif...
C273862	C273862, GO:0003735, F, "structural constituent of ribosome", GO:0005198, Q9H0U6, 46.6, 2e-05, 1, 764, 0.10	ref|XP_002278526.1| PREDICTED: hypothetical protein [Vitis vinif...
CL9340Contig1	CL9340Contig1, GO:0003735, F, "structural constituent of ribosome", GO:0005198, Q9P6P6, 110, 2e-27, 2, 764, 0.20	ref|XP_002271466.1| PREDICTED: hypothetical protein [Vitis vinif...
CL6Contig9	CL6Contig9, GO:0003735, F, "structural constituent of ribosome", GO:0005198, Q9P6P6, 159, 5e-45, 2, 764, 0.20	ref|XP_002268657.1| PREDICTED: hypothetical protein [Vitis vinif...
C252374	C252374, GO:0003735, F, "structural constituent of ribosome", GO:0005198, Q9P7J6, 164, 2e-51, 3, 764, 0.30	sp|P49215.3|RS17_SOLLC RecName: Full=40S ribosomal protein S17 >...
CL3014Contig1	CL3014Contig1, GO:0003735, F, "structural constituent of ribosome", GO:0005198, Q9P7L9, 35.8, 0.014, 1, 764, 0.10	ref|XP_002274637.1| PREDICTED: hypothetical protein [Vitis vinif...
scaffold24294	scaffold24294, GO:0003735, F, "structural constituent of ribosome", GO:0005198, Q9USL7, 44.7, 6e-05, 2, 764, 0.20	emb|CBI15946.3| unnamed protein product [Vitis vinifera]
C242682	C242682, GO:0003735, F, "structural constituent of ribosome", GO:0005198, Q9UTK2, 115, 2e-32, 4, 764, 0.40	ref|XP_002304331.1| predicted protein [Populus trichocarpa] >gi|...
CL9690Contig1	CL9690Contig1, GO:0003735, F, "structural constituent of ribosome", GO:0005198, Q9UUC8, 68.9, 6e-14, 3, 764, 0.30	gb|AFK49105.1| unknown [Lotus japonicus]
scaffold13309	scaffold13309, GO:0003735, F, "structural constituent of ribosome", GO:0005198, Q9V597, 94.0, 2e-24, 6, 764, 0.60	gb|ADR71261.1| 60S ribosomal protein L31B [Hevea brasiliensis]
C238972	C238972, GO:0003735, F, "structural constituent of ribosome", GO:0005198, Q9V597, 94.4, 9e-25, 6, 764, 0.60	dbj|BAD08833.1| putative 60S ribosomal protein L31 [Oryza sativa...
CL352Contig1	CL352Contig1, GO:0003735, F, "structural constituent of ribosome", GO:0005198, Q9VCX3, 68.2, 3e-12, 2, 764, 0.20	ref|XP_002284948.1| PREDICTED: hypothetical protein [Vitis vinif...
scaffold24945	scaffold24945, GO:0003735, F, "structural constituent of ribosome", GO:0005198, Q9VHN6, 45.4, 6e-05, 1, 764, 0.10	ref|XP_002264869.1| PREDICTED: hypothetical protein [Vitis vinif...
CL865Contig1	CL865Contig1, GO:0003735, F, "structural constituent of ribosome", GO:0005198, Q9VHN6, 57.8, 1e-08, 2, 764, 0.20	emb|CBI14940.3| unnamed protein product [Vitis vinifera]
CL4594Contig1	CL4594Contig1, GO:0003735, F, "structural constituent of ribosome", GO:0005198, Q9VXB5, 67.4, 3e-12, 2, 764, 0.20	ref|XP_002267832.1| PREDICTED: hypothetical protein [Vitis vinif...
CL5495Contig1	CL5495Contig1, GO:0003735, F, "structural constituent of ribosome", GO:0005198, Q9Y3D3, 89.7, 2e-21, 4, 764, 0.40	ref|XP_002281553.1| PREDICTED: hypothetical protein [Vitis vinif...
C237826	C237826, GO:0003735, F, "structural constituent of ribosome", GO:0005198, Q9Y3D5, 43.1, 3e-05, 2, 764, 0.20	ref|YP_567098.1| ribosomal protein S18 [Vitis vinifera] >gi|2243...
scaffold21299	scaffold21299, GO:0003735, F, "structural constituent of ribosome", GO:0005198, Q9Y3U8, 119, 2e-34, 5, 764, 0.50	ref|XP_002317423.1| predicted protein [Populus trichocarpa] >gi|...
CL4047Contig1	CL4047Contig1, GO:0003735, F, "structural constituent of ribosome", GO:0005198, Q9Y3U8, 120, 5e-34, 5, 764, 0.50	gb|AFK43005.1| unknown [Lotus japonicus]
scaffold25518	scaffold25518, GO:0003735, F, "structural constituent of ribosome", GO:0005198, Q9Y7P4, 121, 1e-29, 4, 764, 0.40	ref|YP_005090371.1| ribosomal protein L2 (mitochondrion) [Phoeni...
scaffold26471	scaffold26471, GO:0003743, F, "translation initiation factor activity", GO:0005488, A2VD00, 66.2, 7e-11, 3, 341, 0.30	emb|CBI18930.3| unnamed protein product [Vitis vinifera]
CL5647Contig1	CL5647Contig1, GO:0003743, F, "translation initiation factor activity", GO:0005488, O14164, 37.4, 0.057, 1, 341, 0.10	ref|XP_002512509.1| conserved hypothetical protein [Ricinus comm...
CL5099Contig1	CL5099Contig1, GO:0003743, F, "translation initiation factor activity", GO:0005488, O59742, 111, 1e-23, 1, 341, 0.10	ref|XP_003633167.1| PREDICTED: uncharacterized protein LOC100257...
CL7656Contig1	CL7656Contig1, GO:0003743, F, "translation initiation factor activity", GO:0005488, O59742, 117, 1e-25, 1, 341, 0.10	ref|XP_003632816.1| PREDICTED: protein KIAA0664 homolog [Vitis v...
CL1694Contig1	CL1694Contig1, GO:0003743, F, "translation initiation factor activity", GO:0005488, O59742, 123, 2e-27, 1, 341, 0.10	ref|XP_002278370.2| PREDICTED: protein KIAA0664 homolog [Vitis v...
scaffold27415	scaffold27415, GO:0003743, F, "translation initiation factor activity", GO:0005488, O59742, 224, 1e-58, 1, 341, 0.10	emb|CBI24851.3| unnamed protein product [Vitis vinifera]
CL7587Contig1	CL7587Contig1, GO:0003743, F, "translation initiation factor activity", GO:0005488, O74760, 37.4, 0.029, 1, 341, 0.10	ref|XP_002262871.1| PREDICTED: hypothetical protein [Vitis vinif...
scaffold26319	scaffold26319, GO:0003743, F, "translation initiation factor activity", GO:0005488, O75822, 62.0, 2e-10, 2, 341, 0.20	ref|XP_002284709.1| PREDICTED: hypothetical protein [Vitis vinif...
scaffold24190	scaffold24190, GO:0003743, F, "translation initiation factor activity", GO:0005488, O75822, 65.5, 2e-11, 2, 341, 0.20	ref|XP_002519577.1| Eukaryotic translation initiation factor 3 s...
scaffold24372	scaffold24372, GO:0003743, F, "translation initiation factor activity", GO:0005488, P23116, 37.0, 0.089, 1, 341, 0.10	ref|XP_002311929.1| predicted protein [Populus trichocarpa] >gi|...
CL7841Contig1	CL7841Contig1, GO:0003743, F, "translation initiation factor activity", GO:0005488, P23116, 450, 1e-137, 9, 341, 0.90	ref|XP_002283093.1| PREDICTED: hypothetical protein [Vitis vinif...
CL7788Contig1	CL7788Contig1, GO:0003743, F, "translation initiation factor activity", GO:0005488, P39935, 40.8, 0.017, 1, 341, 0.10	ref|XP_002280971.2| PREDICTED: uncharacterized protein LOC100268...
CL650Contig1	CL650Contig1, GO:0003743, F, "translation initiation factor activity", GO:0005488, P55884, 530, 1e-175, 10, 341, 1.00	ref|XP_002285591.1| PREDICTED: hypothetical protein [Vitis vinif...
scaffold23735	scaffold23735, GO:0003743, F, "translation initiation factor activity", GO:0005488, P56286, 286, 1e-94, 8, 341, 0.80	ref|XP_002276751.1| PREDICTED: hypothetical protein [Vitis vinif...
CL6646Contig1	CL6646Contig1, GO:0003743, F, "translation initiation factor activity", GO:0005488, Q07205, 206, 7e-59, 3, 341, 0.30	ref|XP_002285825.1| PREDICTED: hypothetical protein [Vitis vinif...
CL7192Contig1	CL7192Contig1, GO:0003743, F, "translation initiation factor activity", GO:0005488, Q28CY2, 189, 6e-56, 9, 341, 0.90	ref|XP_002282278.1| PREDICTED: hypothetical protein [Vitis vinif...
CL3489Contig1	CL3489Contig1, GO:0003743, F, "translation initiation factor activity", GO:0005488, Q28CY2, 193, 2e-58, 9, 341, 0.90	ref|XP_002282439.1| PREDICTED: hypothetical protein [Vitis vinif...
scaffold24446	scaffold24446, GO:0003743, F, "translation initiation factor activity", GO:0005488, Q3T0V3, 125, 6e-34, 6, 341, 0.60	ref|XP_002326147.1| predicted protein [Populus trichocarpa] >gi|...
CL6110Contig1	CL6110Contig1, GO:0003743, F, "translation initiation factor activity", GO:0005488, Q54FM3, 318, 8e-98, 10, 341, 1.00	ref|XP_002283177.1| PREDICTED: hypothetical protein [Vitis vinif...
CL7503Contig1	CL7503Contig1, GO:0003743, F, "translation initiation factor activity", GO:0005488, Q54FM3, 351, 1e-110, 10, 341, 1.00	ref|XP_002275165.2| PREDICTED: translation initiation factor eIF...
scaffold4908	scaffold4908, GO:0003743, F, "translation initiation factor activity", GO:0005488, Q54FM3, 43.5, 7e-04, 1, 341, 0.10	ref|XP_002270916.1| PREDICTED: hypothetical protein [Vitis vinif...
C273726	C273726, GO:0003743, F, "translation initiation factor activity", GO:0005488, Q54I81, 240, 4e-75, 11, 341, 1.10	ref|XP_002532954.1| translation initiation factor eif-2b alpha s...
CL8461Contig1	CL8461Contig1, GO:0003743, F, "translation initiation factor activity", GO:0005488, Q58CR3, 247, 8e-72, 5, 341, 0.50	ref|XP_002271249.1| PREDICTED: hypothetical protein [Vitis vinif...
C277650	C277650, GO:0003743, F, "translation initiation factor activity", GO:0005488, Q5F428, 447, 1e-151, 8, 341, 0.80	ref|XP_002284115.1| PREDICTED: hypothetical protein [Vitis vinif...
scaffold23766	scaffold23766, GO:0003743, F, "translation initiation factor activity", GO:0005488, Q61211, 62.0, 4e-10, 5, 341, 0.50	ref|XP_002283392.1| PREDICTED: hypothetical protein [Vitis vinif...
CL2457Contig1	CL2457Contig1, GO:0003743, F, "translation initiation factor activity", GO:0005488, Q641X8, 434, 1e-148, 11, 341, 1.10	ref|XP_002284533.1| PREDICTED: hypothetical protein [Vitis vinif...
scaffold886	scaffold886, GO:0003743, F, "translation initiation factor activity", GO:0005488, Q69VD5, 210, 7e-64, 1, 341, 0.10	emb|CBI28138.3| unnamed protein product [Vitis vinifera]
scaffold24552	scaffold24552, GO:0003743, F, "translation initiation factor activity", GO:0005488, Q69VD5, 356, 1e-116, 2, 341, 0.20	ref|XP_002529351.1| eukaryotic translation initiation factor 2c,...
C175842	C175842, GO:0003743, F, "translation initiation factor activity", GO:0005488, Q69VD5, 55.5, 3e-10, 1, 341, 0.10	ref|XP_002298162.1| argonaute protein group [Populus trichocarpa...
C194416	C194416, GO:0003743, F, "translation initiation factor activity", GO:0005488, Q69VD5, 84.0, 5e-20, 1, 341, 0.10	ref|XP_002271699.2| PREDICTED: LOW QUALITY PROTEIN: protein argo...
CL6720Contig1	CL6720Contig1, GO:0003743, F, "translation initiation factor activity", GO:0005488, Q6DJI8, 73.6, 6e-25, 9, 341, 0.90	ref|XP_002315204.1| predicted protein [Populus trichocarpa] >gi|...
CL10099Contig1	CL10099Contig1, GO:0003743, F, "translation initiation factor activity", GO:0005488, Q6TH15, 407, 1e-134, 10, 341, 1.00	ref|XP_002264089.2| PREDICTED: eukaryotic translation initiation...
scaffold25212	scaffold25212, GO:0003743, F, "translation initiation factor activity", GO:0005488, Q7L2H7, 141, 7e-37, 2, 341, 0.20	ref|XP_002280247.1| PREDICTED: hypothetical protein [Vitis vinif...
C179516	C179516, GO:0003743, F, "translation initiation factor activity", GO:0005488, Q92905, 32.3, 0.044, 1, 341, 0.10	gb|ACU15991.1| unknown [Glycine max]
C209212	C209212, GO:0003743, F, "translation initiation factor activity", GO:0005488, Q93VP3, 191, 2e-63, 3, 341, 0.30	gb|AAQ08198.1| eukaryotic translation initiation factor 5A isofo...
C263064	C263064, GO:0003743, F, "translation initiation factor activity", GO:0005488, Q93VP3, 263, 1e-88, 3, 341, 0.30	gb|AAQ08191.1| eukaryotic translation initiation factor 5A isofo...
CL654Contig2	CL654Contig2, GO:0003743, F, "translation initiation factor activity", GO:0005488, Q93VP3, 264, 1e-85, 3, 341, 0.30	gb|AET97661.1| eukaryotic translation initiation factor 5A4 [Cam...
CL9896Contig1	CL9896Contig1, GO:0003743, F, "translation initiation factor activity", GO:0005488, Q93VP3, 268, 1e-91, 3, 341, 0.30	sp|Q9SC12.1|IF5A_SENVE RecName: Full=Eukaryotic translation init...
C270096	C270096, GO:0003743, F, "translation initiation factor activity", GO:0005488, Q9DCH4, 196, 2e-58, 6, 341, 0.60	ref|XP_002279347.1| PREDICTED: hypothetical protein [Vitis vinif...
scaffold15896	scaffold15896, GO:0003743, F, "translation initiation factor activity", GO:0005488, Q9DCH4, 35.0, 0.018, 1, 341, 0.10	dbj|BAJ89345.1| predicted protein [Hordeum vulgare subsp. vulgare]
CL3049Contig1	CL3049Contig1, GO:0003743, F, "translation initiation factor activity", GO:0005488, Q9SHI1, 1109, 0.0, 6, 341, 0.60	emb|CAN76368.1| hypothetical protein VITISV_024584 [Vitis vinifera]
scaffold14241	scaffold14241, GO:0003743, F, "translation initiation factor activity", GO:0005488, Q9SHI1, 232, 1e-70, 4, 341, 0.40	ref|XP_002317604.1| predicted protein [Populus trichocarpa] >gi|...
scaffold16366	scaffold16366, GO:0003743, F, "translation initiation factor activity", GO:0005488, Q9SHI1, 549, 0.0, 6, 341, 0.60	ref|XP_002532827.1| mitochondrial translational initiation facto...
C184736	C184736, GO:0003743, F, "translation initiation factor activity", GO:0005488, Q9SHI1, 68.9, 7e-15, 1, 341, 0.10	ref|XP_002300479.1| predicted protein [Populus trichocarpa] >gi|...
scaffold21997	scaffold21997, GO:0003743, F, "translation initiation factor activity", GO:0005488, Q9SHI1, 95.9, 7e-23, 1, 341, 0.10	ref|XP_003634785.1| PREDICTED: LOW QUALITY PROTEIN: translation ...
C272874	C272874, GO:0003746, F, "translation elongation factor activity", GO:0005488, O24310, 693, 0.0, 5, 70, 0.50	ref|XP_002277301.1| PREDICTED: similar to Elongation factor Tu, ...
scaffold13393	scaffold13393, GO:0003746, F, "translation elongation factor activity", GO:0005488, P24534, 111, 1e-28, 2, 70, 0.20	ref|XP_002523210.1| elongation factor 1-beta, putative [Ricinus ...
CL1077Contig1	CL1077Contig1, GO:0003746, F, "translation elongation factor activity", GO:0005488, P24534, 158, 3e-46, 3, 70, 0.30	gb|ACN76858.1| seed ripening regulated protein [Camellia oleifera]
CL10365Contig1	CL10365Contig1, GO:0003747, F, "translation release factor activity", GO:0005488, Q09691, 49.7, 8e-06, 2, 18, 0.20	ref|XP_002274658.1| PREDICTED: hypothetical protein [Vitis vinif...
CL457Contig1	CL457Contig1, GO:0003747, F, "translation release factor activity", GO:0005488, Q39097, 403, 1e-134, 5, 18, 0.50	gb|EFX72293.1| hypothetical protein DAPPUDRAFT_308328 [Daphnia p...
CL7518Contig1	CL7518Contig1, GO:0003755, F, "peptidyl-prolyl cis-trans isomerase activity", GO:0016853, O22870, 287, 4e-98, 6, 218, 0.60	emb|CBI24638.3| unnamed protein product [Vitis vinifera]
scaffold26457	scaffold26457, GO:0003755, F, "peptidyl-prolyl cis-trans isomerase activity", GO:0016853, O55035, 42.7, 0.003, 1, 218, 0.10	ref|XP_002266347.1| PREDICTED: hypothetical protein [Vitis vinif...
scaffold25680	scaffold25680, GO:0003755, F, "peptidyl-prolyl cis-trans isomerase activity", GO:0016853, O55035, 52.4, 6e-07, 1, 218, 0.10	ref|XP_002268270.1| PREDICTED: hypothetical protein [Vitis vinif...
scaffold20398	scaffold20398, GO:0003755, F, "peptidyl-prolyl cis-trans isomerase activity", GO:0016853, P22011, 84.0, 7e-19, 6, 218, 0.60	ref|XP_002267887.1| PREDICTED: hypothetical protein [Vitis vinif...
scaffold27287	scaffold27287, GO:0003755, F, "peptidyl-prolyl cis-trans isomerase activity", GO:0016853, Q54SM3, 168, 1e-47, 3, 218, 0.30	ref|XP_002308649.1| predicted protein [Populus trichocarpa] >gi|...
C267432	C267432, GO:0003755, F, "peptidyl-prolyl cis-trans isomerase activity", GO:0016853, Q8LDP4, 251, 1e-82, 3, 218, 0.30	ref|XP_002533862.1| peptidyl-prolyl cis-trans isomerase, putativ...
CL1172Contig1	CL1172Contig1, GO:0003755, F, "peptidyl-prolyl cis-trans isomerase activity", GO:0016853, Q8LDP4, 258, 1e-85, 4, 218, 0.40	gb|AAW22880.1| putative cyclophilin [Solanum lycopersicum]
CL2394Contig1	CL2394Contig1, GO:0003755, F, "peptidyl-prolyl cis-trans isomerase activity", GO:0016853, Q8LDP4, 317, 1e-109, 3, 218, 0.30	gb|ACJ06541.1| cyclophilin [Camellia oleifera]
CL5230Contig1	CL5230Contig1, GO:0003756, F, "protein disulfide isomerase activity", GO:0016853, O22263, 469, 1e-163, 8, 62, 0.80	gb|ACU18972.1| unknown [Glycine max]
scaffold26741	scaffold26741, GO:0003756, F, "protein disulfide isomerase activity", GO:0016853, O22263, 526, 0.0, 8, 62, 0.80	gb|ABB02620.1| disulfide-isomerase precursor-like protein [Solan...
scaffold20978	scaffold20978, GO:0003756, F, "protein disulfide isomerase activity", GO:0016853, O22263, 85.9, 1e-18, 3, 62, 0.30	emb|CBI16273.3| unnamed protein product [Vitis vinifera]
CL132Contig4	CL132Contig4, GO:0003756, F, "protein disulfide isomerase activity", GO:0016853, O48773, 47.8, 3e-08, 2, 62, 0.20	gb|ACU17741.1| unknown [Glycine max]
CL2617Contig1	CL2617Contig1, GO:0003756, F, "protein disulfide isomerase activity", GO:0016853, O48773, 54.7, 3e-07, 7, 62, 0.70	ref|XP_002285788.1| PREDICTED: hypothetical protein isoform 1 [V...
C197618	C197618, GO:0003756, F, "protein disulfide isomerase activity", GO:0016853, O48773, 72.0, 8e-16, 7, 62, 0.70	dbj|BAF95902.1| protein disulfide isomerase family [Glycine max]...
scaffold9316	scaffold9316, GO:0003756, F, "protein disulfide isomerase activity", GO:0016853, P08622, 209, 3e-64, 1, 62, 0.10	ref|XP_002283963.1| PREDICTED: hypothetical protein [Vitis vinif...
CL3106Contig1	CL3106Contig1, GO:0003756, F, "protein disulfide isomerase activity", GO:0016853, P08622, 257, 1e-79, 1, 62, 0.10	ref|XP_002263448.2| PREDICTED: chaperone protein dnaJ 1, mitocho...
CL7358Contig1	CL7358Contig1, GO:0003756, F, "protein disulfide isomerase activity", GO:0016853, P08622, 38.5, 0.029, 1, 62, 0.10	ref|XP_002527875.1| conserved hypothetical protein [Ricinus comm...
CL7906Contig1	CL7906Contig1, GO:0003756, F, "protein disulfide isomerase activity", GO:0016853, P08622, 81.6, 2e-16, 1, 62, 0.10	ref|XP_002283060.1| PREDICTED: hypothetical protein [Vitis vinif...
CL4937Contig1	CL4937Contig1, GO:0003756, F, "protein disulfide isomerase activity", GO:0016853, P38659, 41.2, 7e-05, 3, 62, 0.30	emb|CBI27453.3| unnamed protein product [Vitis vinifera]
CL7303Contig1	CL7303Contig1, GO:0003756, F, "protein disulfide isomerase activity", GO:0016853, Q66GQ3, 643, 0.0, 7, 62, 0.70	ref|XP_002279221.1| PREDICTED: hypothetical protein [Vitis vinif...
scaffold23635	scaffold23635, GO:0003756, F, "protein disulfide isomerase activity", GO:0016853, Q86IA3, 40.4, 0.005, 7, 62, 0.70	ref|XP_002319158.1| predicted protein [Populus trichocarpa] >gi|...
scaffold10704	scaffold10704, GO:0003756, F, "protein disulfide isomerase activity", GO:0016853, Q8GSJ6, 215, 2e-69, 1, 62, 0.10	ref|XP_002510519.1| conserved hypothetical protein [Ricinus comm...
CL8813Contig1	CL8813Contig1, GO:0003756, F, "protein disulfide isomerase activity", GO:0016853, Q8GSJ6, 231, 2e-77, 1, 62, 0.10	ref|XP_002276528.1| PREDICTED: hypothetical protein [Vitis vinif...
CL8135Contig1	CL8135Contig1, GO:0003756, F, "protein disulfide isomerase activity", GO:0016853, Q8GSJ6, 34.7, 0.067, 1, 62, 0.10	ref|XP_002283165.1| PREDICTED: hypothetical protein isoform 1 [V...
scaffold26780	scaffold26780, GO:0003756, F, "protein disulfide isomerase activity", GO:0016853, Q8GSJ6, 37.0, 0.023, 1, 62, 0.10	ref|XP_002282029.1| PREDICTED: hypothetical protein [Vitis vinif...
C276096	C276096, GO:0003756, F, "protein disulfide isomerase activity", GO:0016853, Q8GSJ6, 37.0, 0.029, 1, 62, 0.10	ref|XP_002285056.1| PREDICTED: hypothetical protein isoform 1 [V...
CL8025Contig1	CL8025Contig1, GO:0003756, F, "protein disulfide isomerase activity", GO:0016853, Q8GSJ6, 38.1, 0.007, 1, 62, 0.10	ref|XP_002276082.1| PREDICTED: hypothetical protein [Vitis vinif...
C261574	C261574, GO:0003756, F, "protein disulfide isomerase activity", GO:0016853, Q8GSJ6, 38.9, 0.003, 1, 62, 0.10	ref|XP_002263419.1| PREDICTED: hypothetical protein [Vitis vinif...
C253346	C253346, GO:0003756, F, "protein disulfide isomerase activity", GO:0016853, Q8GSJ6, 39.3, 0.002, 1, 62, 0.10	gb|AAK25754.1|AF334834_1 putative chaperon P13.9 [Castanea sativa]
scaffold9623	scaffold9623, GO:0003756, F, "protein disulfide isomerase activity", GO:0016853, Q8GSJ6, 40.0, 0.002, 1, 62, 0.10	ref|XP_002285576.1| PREDICTED: hypothetical protein [Vitis vinif...
CL1080Contig1	CL1080Contig1, GO:0003756, F, "protein disulfide isomerase activity", GO:0016853, Q8GSJ6, 40.4, 0.002, 1, 62, 0.10	ref|XP_002285669.1| PREDICTED: hypothetical protein [Vitis vinif...
scaffold8703	scaffold8703, GO:0003756, F, "protein disulfide isomerase activity", GO:0016853, Q8GSJ6, 40.4, 0.002, 1, 62, 0.10	ref|XP_002518117.1| conserved hypothetical protein [Ricinus comm...
CL5429Contig1	CL5429Contig1, GO:0003756, F, "protein disulfide isomerase activity", GO:0016853, Q8GSJ6, 41.6, 3e-04, 1, 62, 0.10	ref|XP_002297652.1| predicted protein [Populus trichocarpa] >gi|...
scaffold20583	scaffold20583, GO:0003756, F, "protein disulfide isomerase activity", GO:0016853, Q8GSJ6, 41.6, 3e-04, 1, 62, 0.10	ref|XP_002277657.1| PREDICTED: hypothetical protein [Vitis vinif...
C267038	C267038, GO:0003756, F, "protein disulfide isomerase activity", GO:0016853, Q8GSJ6, 42.0, 4e-04, 1, 62, 0.10	ref|XP_002280630.1| PREDICTED: hypothetical protein [Vitis vinif...
C245318	C245318, GO:0003756, F, "protein disulfide isomerase activity", GO:0016853, Q8GSJ6, 44.3, 2e-05, 1, 62, 0.10	ref|XP_003631795.1| PREDICTED: uncharacterized protein LOC100854...
CL6380Contig1	CL6380Contig1, GO:0003756, F, "protein disulfide isomerase activity", GO:0016853, Q8GXV2, 126, 7e-36, 1, 62, 0.10	emb|CBI32889.3| unnamed protein product [Vitis vinifera]
C250826	C250826, GO:0003756, F, "protein disulfide isomerase activity", GO:0016853, Q8GXV2, 127, 2e-36, 2, 62, 0.20	ref|XP_002309192.1| thioredoxin h [Populus trichocarpa] >gi|1184...
scaffold7901	scaffold7901, GO:0003756, F, "protein disulfide isomerase activity", GO:0016853, Q8LDI5, 118, 3e-33, 2, 62, 0.20	gb|AAD33596.1|AF133127_1 thioredoxin h [Hevea brasiliensis]
scaffold27023	scaffold27023, GO:0003756, F, "protein disulfide isomerase activity", GO:0016853, Q8VX13, 50.8, 5e-06, 6, 62, 0.60	ref|XP_002302300.1| predicted protein [Populus trichocarpa] >gi|...
CL5078Contig1	CL5078Contig1, GO:0003756, F, "protein disulfide isomerase activity", GO:0016853, Q93YN0, 204, 5e-62, 1, 62, 0.10	emb|CBI32419.3| unnamed protein product [Vitis vinifera]
CL6961Contig1	CL6961Contig1, GO:0003756, F, "protein disulfide isomerase activity", GO:0016853, Q94F09, 500, 1e-174, 5, 62, 0.50	ref|XP_002533878.1| protein disulfide isomerase, putative [Ricin...
CL6544Contig1	CL6544Contig1, GO:0003756, F, "protein disulfide isomerase activity", GO:0016853, Q9FF55, 682, 0.0, 7, 62, 0.70	ref|XP_002285136.1| PREDICTED: hypothetical protein [Vitis vinif...
CL132Contig5	CL132Contig5, GO:0003756, F, "protein disulfide isomerase activity", GO:0016853, Q9MAU6, 290, 1e-97, 8, 62, 0.80	ref|XP_002320494.1| predicted protein [Populus trichocarpa] >gi|...
CL132Contig3	CL132Contig3, GO:0003756, F, "protein disulfide isomerase activity", GO:0016853, Q9MAU6, 314, 1e-105, 7, 62, 0.70	ref|XP_002276520.1| PREDICTED: hypothetical protein [Vitis vinif...
scaffold11399	scaffold11399, GO:0003756, F, "protein disulfide isomerase activity", GO:0016853, Q9SRG3, 162, 4e-46, 6, 62, 0.60	ref|NP_177875.1| protein disulfide-isomerase 2 [Arabidopsis thal...
C240974	C240974, GO:0003756, F, "protein disulfide isomerase activity", GO:0016853, Q9SRG3, 172, 3e-51, 4, 62, 0.40	dbj|BAG16714.1| protein disulfide isomerase [Glycine max]
scaffold5753	scaffold5753, GO:0003756, F, "protein disulfide isomerase activity", GO:0016853, Q9SRG3, 48.1, 2e-05, 2, 62, 0.20	ref|XP_002281171.1| PREDICTED: hypothetical protein [Vitis vinif...
[truncated: 13,455 more rows]

## Sheet: GO_CellularComponent+NRBlast
Original Research Article
Transcriptome Analysis Reveals Candidate Genes involved in Blister Blight defense in Tea (Camellia sinensis (L) Kuntze)
Kuldip Jayaswall1,2, Pallavi Mahajan1, Gagandeep Singh1, Rajni Parmar1, Romit Seth1, Aparnashree Raina1, Mohit Kumar Swarnkar1, Anil Kumar Singh1,3, Ravi Shankar1, Ram Kumar Sharma1, 1Biotechnology Department, CSIR-Institute of Himalayan Bioresource Technology, Palampur, Himachal Pradesh, India, 176061, 2 Present Address: ICAR-Directorate of Onion and Garlic Research, RajguruNagar ,Pune, Maharash…
Supplemenatary_Table S1b: Details of gene Ontology_Cellular Component and NR Blast of BB transcriptome of Tea
transcript_id	Annotation-Cellular-Component	Blast-output
CL5572Contig1	CL5572Contig1, GO:0000112, C, "nucleotide-excision repair factor 3 complex", GO:0005622, P07276, 210, 9e-55, 1, 13, 0.10	ref|XP_002275112.1| PREDICTED: hypothetical protein [Vitis vinif...
scaffold23212	scaffold23212, GO:0000118, C, "histone deacetylase complex", GO:0005622, O75446, 40.0, 0.006, 1, 98, 0.10	ref|XP_002279852.2| PREDICTED: uncharacterized protein LOC100258...
C267904	C267904, GO:0000118, C, "histone deacetylase complex", GO:0005622, O75446, 46.2, 3e-05, 1, 98, 0.10	emb|CBI19646.3| unnamed protein product [Vitis vinifera]
scaffold15571	scaffold15571, GO:0000118, C, "histone deacetylase complex", GO:0005622, Q80TZ9, 37.4, 0.071, 1, 98, 0.10	ref|XP_002268985.1| PREDICTED: hypothetical protein [Vitis vinif...
CL3960Contig1	CL3960Contig1, GO:0000118, C, "histone deacetylase complex", GO:0005622, Q86X95, 62.0, 7e-10, 1, 98, 0.10	ref|XP_002270679.1| PREDICTED: hypothetical protein [Vitis vinif...
scaffold23338	scaffold23338, GO:0000123, C, "histone acetyltransferase complex", GO:0005622, Q3KR73, 79.7, 2e-15, 4, 99, 0.40	emb|CBI34467.3| unnamed protein product [Vitis vinifera]
scaffold9072	scaffold9072, GO:0000123, C, "histone acetyltransferase complex", GO:0005622, Q5E9T7, 128, 3e-30, 5, 99, 0.50	ref|XP_002887701.1| PHD finger family protein [Arabidopsis lyrat...
C280232	C280232, GO:0000123, C, "histone acetyltransferase complex", GO:0005622, Q5M786, 144, 1e-37, 5, 99, 0.50	ref|XP_002281533.1| PREDICTED: hypothetical protein [Vitis vinif...
scaffold20347	scaffold20347, GO:0000123, C, "histone acetyltransferase complex", GO:0005622, Q5M786, 78.2, 2e-15, 5, 99, 0.50	ref|XP_002264804.1| PREDICTED: hypothetical protein [Vitis vinif...
scaffold22324	scaffold22324, GO:0000123, C, "histone acetyltransferase complex", GO:0005622, Q8BQR4, 38.1, 0.004, 6, 99, 0.60	ref|XP_002529751.1| conserved hypothetical protein [Ricinus comm...
CL4671Contig1	CL4671Contig1, GO:0000123, C, "histone acetyltransferase complex", GO:0005622, Q92613, 137, 6e-32, 5, 99, 0.50	ref|XP_002513837.1| phd finger protein, putative [Ricinus commun...
scaffold20684	scaffold20684, GO:0000123, C, "histone acetyltransferase complex", GO:0005622, Q9AR19, 655, 0.0, 3, 99, 0.30	ref|XP_002520973.1| histone acetyltransferase gcn5, putative [Ri...
C260370	C260370, GO:0000124, C, "SAGA complex", GO:0005622, A1L209, 54.7, 6e-08, 10, 108, 1.00	ref|XP_002278580.1| PREDICTED: hypothetical protein [Vitis vinif...
scaffold11546	scaffold11546, GO:0000124, C, "SAGA complex", GO:0005622, O13282, 62.8, 1e-15, 2, 108, 0.20	ref|XP_002968859.1| hypothetical protein SELMODRAFT_90562 [Selag...
CL4329Contig1	CL4329Contig1, GO:0000124, C, "SAGA complex", GO:0005622, O74462, 296, 5e-93, 2, 108, 0.20	ref|XP_002264290.1| PREDICTED: hypothetical protein [Vitis vinif...
CL10204Contig1	CL10204Contig1, GO:0000124, C, "SAGA complex", GO:0005622, P32657, 652, 0.0, 1, 108, 0.10	emb|CBI24213.3| unnamed protein product [Vitis vinifera]
scaffold6065	scaffold6065, GO:0000124, C, "SAGA complex", GO:0005622, P38811, 33.9, 0.092, 1, 108, 0.10	emb|CBI32497.3| unnamed protein product [Vitis vinifera]
scaffold17260	scaffold17260, GO:0000124, C, "SAGA complex", GO:0005622, Q9JIX0, 99.8, 2e-26, 10, 108, 1.00	emb|CBI21353.3| unnamed protein product [Vitis vinifera]
scaffold21846	scaffold21846, GO:0000124, C, "SAGA complex", GO:0005622, Q9UPT9, 309, 1e-96, 4, 108, 0.40	ref|XP_003633155.1| PREDICTED: ubiquitin carboxyl-terminal hydro...
C282508	C282508, GO:0000126, C, "transcription factor TFIIIB complex", GO:0005622, O94481, 68.6, 3e-11, 2, 12, 0.20	ref|XP_003631592.1| PREDICTED: uncharacterized protein LOC100854...
scaffold1744	scaffold1744, GO:0000126, C, "transcription factor TFIIIB complex", GO:0005622, P43072, 40.4, 0.002, 2, 12, 0.20	ref|XP_002440164.1| hypothetical protein SORBIDRAFT_09g027090 [S...
CL6495Contig1	CL6495Contig1, GO:0000127, C, "transcription factor TFIIIC complex", GO:0005622, Q54GS8, 109, 4e-24, 4, 20, 0.40	emb|CBI24753.3| unnamed protein product [Vitis vinifera]
scaffold27372	scaffold27372, GO:0000127, C, "transcription factor TFIIIC complex", GO:0005622, Q54GS8, 38.1, 0.10, 1, 20, 0.10	ref|XP_002315621.1| hypothetical protein POPTRDRAFT_230167 [Popu...
C250432	C250432, GO:0000127, C, "transcription factor TFIIIC complex", GO:0005622, Q969F1, 38.9, 0.003, 1, 20, 0.10	emb|CBI20330.3| unnamed protein product [Vitis vinifera]
scaffold13483	scaffold13483, GO:0000131, C, "incipient cellular bud site", GO:0005622, P23201, 42.0, 0.007, 1, 60, 0.10	ref|XP_002270393.1| PREDICTED: hypothetical protein [Vitis vinif...
scaffold24040	scaffold24040, GO:0000131, C, "incipient cellular bud site", GO:0005622, P32900, 38.5, 0.019, 1, 60, 0.10	ref|XP_002277646.1| PREDICTED: hypothetical protein [Vitis vinif...
CL272Contig2	CL272Contig2, GO:0000131, C, "incipient cellular bud site", GO:0005622, P40468, 112, 7e-24, 1, 60, 0.10	emb|CAN67023.1| hypothetical protein VITISV_036510 [Vitis vinifera]
scaffold923	scaffold923, GO:0000131, C, "incipient cellular bud site", GO:0005622, P40468, 112, 7e-24, 1, 60, 0.10	emb|CBI16907.3| unnamed protein product [Vitis vinifera]
scaffold6104	scaffold6104, GO:0000139, C, "Golgi membrane", GO:0016020, A8E5V7, 89.7, 8e-20, 6, 483, 0.60	ref|XP_002273780.1| PREDICTED: hypothetical protein [Vitis vinif...
scaffold18639	scaffold18639, GO:0000139, C, "Golgi membrane", GO:0016020, P38166, 59.3, 3e-10, 1, 483, 0.10	ref|XP_002267997.1| PREDICTED: hypothetical protein [Vitis vinif...
CL4654Contig1	CL4654Contig1, GO:0000139, C, "Golgi membrane", GO:0016020, P38166, 65.5, 5e-12, 1, 483, 0.10	gb|AFK46692.1| unknown [Medicago truncatula]
scaffold22115	scaffold22115, GO:0000139, C, "Golgi membrane", GO:0016020, P38166, 92.8, 1e-21, 2, 483, 0.20	ref|XP_002524595.1| Protein transport protein SFT2, putative [Ri...
CL9351Contig1	CL9351Contig1, GO:0000139, C, "Golgi membrane", GO:0016020, Q10469, 194, 8e-55, 1, 483, 0.10	ref|XP_002268643.1| PREDICTED: hypothetical protein [Vitis vinif...
CL4042Contig1	CL4042Contig1, GO:0000139, C, "Golgi membrane", GO:0016020, Q54S77, 469, 1e-136, 2, 483, 0.20	ref|XP_002280317.1| PREDICTED: similar to protein kinase family ...
CL6180Contig1	CL6180Contig1, GO:0000139, C, "Golgi membrane", GO:0016020, Q8IVQ6, 78.6, 4e-16, 2, 483, 0.20	emb|CBI27443.3| unnamed protein product [Vitis vinifera]
C279338	C279338, GO:0000139, C, "Golgi membrane", GO:0016020, Q92187, 66.2, 5e-11, 3, 483, 0.30	ref|XP_002275669.2| PREDICTED: uncharacterized protein LOC100258...
scaffold642	scaffold642, GO:0000139, C, "Golgi membrane", GO:0016020, Q9BYC5, 43.1, 0.002, 1, 483, 0.10	ref|XP_002521988.1| conserved hypothetical protein [Ricinus comm...
CL10234Contig1	CL10234Contig1, GO:0000139, C, "Golgi membrane", GO:0016020, Q9CA75, 527, 0.0, 4, 483, 0.40	ref|XP_002273887.1| PREDICTED: hypothetical protein [Vitis vinif...
C276158	C276158, GO:0000139, C, "Golgi membrane", GO:0016020, Q9CA75, 743, 0.0, 4, 483, 0.40	ref|XP_002284667.1| PREDICTED: hypothetical protein [Vitis vinif...
CL2439Contig1	CL2439Contig1, GO:0000139, C, "Golgi membrane", GO:0016020, Q9Y2D2, 106, 5e-25, 5, 483, 0.50	ref|XP_002268717.1| PREDICTED: hypothetical protein [Vitis vinif...
CL604Contig1	CL604Contig1, GO:0000145, C, "exocyst", GO:0005622, O54924, 61.6, 5e-09, 1, 43, 0.10	ref|XP_002273667.1| PREDICTED: hypothetical protein [Vitis vinif...
scaffold10591	scaffold10591, GO:0000145, C, "exocyst", GO:0005622, Q9LXX6, 422, 1e-134, 4, 43, 0.40	ref|XP_001771981.1| predicted protein [Physcomitrella patens sub...
scaffold10592	scaffold10592, GO:0000145, C, "exocyst", GO:0005622, Q9LXX6, 545, 0.0, 4, 43, 0.40	ref|XP_002523105.1| sec15, putative [Ricinus communis] >gi|22353...
CL5042Contig1	CL5042Contig1, GO:0000145, C, "exocyst", GO:0005622, Q9LXX6, 772, 0.0, 4, 43, 0.40	ref|XP_002271146.1| PREDICTED: hypothetical protein [Vitis vinif...
CL5905Contig1	CL5905Contig1, GO:0000145, C, "exocyst", GO:0005622, Q9LXX6, 842, 0.0, 4, 43, 0.40	ref|XP_002277968.1| PREDICTED: hypothetical protein [Vitis vinif...
C147578	C147578, GO:0000145, C, "exocyst", GO:0005622, Q9LXX6, 99.0, 7e-26, 1, 43, 0.10	ref|XP_002526198.1| sec15, putative [Ricinus communis] >gi|22353...
scaffold25301	scaffold25301, GO:0000145, C, "exocyst", GO:0005622, Q9VSJ8, 65.5, 3e-10, 2, 43, 0.20	ref|XP_002280135.1| PREDICTED: hypothetical protein [Vitis vinif...
scaffold13982	scaffold13982, GO:0000145, C, "exocyst", GO:0005622, Q9VSJ8, 94.7, 3e-19, 2, 43, 0.20	ref|XP_002280826.1| PREDICTED: hypothetical protein [Vitis vinif...
CL7176Contig1	CL7176Contig1, GO:0000151, C, "ubiquitin ligase complex", GO:0005622, B2RYR0, 37.7, 0.015, 2, 142, 0.20	emb|CBI23881.3| unnamed protein product [Vitis vinifera]
scaffold2874	scaffold2874, GO:0000151, C, "ubiquitin ligase complex", GO:0005622, O74881, 47.0, 3e-06, 1, 142, 0.10	emb|CBI14824.3| unnamed protein product [Vitis vinifera]
scaffold26251	scaffold26251, GO:0000151, C, "ubiquitin ligase complex", GO:0005622, O94952, 57.0, 6e-08, 1, 142, 0.10	ref|XP_002274826.1| PREDICTED: hypothetical protein [Vitis vinif...
scaffold11635	scaffold11635, GO:0000151, C, "ubiquitin ligase complex", GO:0005622, Q6NRG0, 55.1, 7e-08, 6, 142, 0.60	ref|XP_002323576.1| predicted protein [Populus trichocarpa] >gi|...
CL8163Contig1	CL8163Contig1, GO:0000151, C, "ubiquitin ligase complex", GO:0005622, Q6WKZ8, 106, 4e-22, 2, 142, 0.20	ref|XP_002270537.1| PREDICTED: hypothetical protein [Vitis vinif...
CL4405Contig1	CL4405Contig1, GO:0000151, C, "ubiquitin ligase complex", GO:0005622, Q75N03, 71.6, 2e-12, 1, 142, 0.10	ref|XP_002273666.1| PREDICTED: hypothetical protein [Vitis vinif...
scaffold24458	scaffold24458, GO:0000151, C, "ubiquitin ligase complex", GO:0005622, Q7ZX20, 53.5, 2e-07, 8, 142, 0.80	ref|XP_002511259.1| ubiquitin-protein ligase, putative [Ricinus ...
scaffold20969	scaffold20969, GO:0000151, C, "ubiquitin ligase complex", GO:0005622, Q7ZX20, 53.9, 2e-07, 7, 142, 0.70	ref|XP_002272517.2| PREDICTED: uncharacterized protein LOC100245...
C264382	C264382, GO:0000151, C, "ubiquitin ligase complex", GO:0005622, Q7ZX20, 56.2, 4e-08, 8, 142, 0.80	ref|XP_002272699.1| PREDICTED: hypothetical protein [Vitis vinif...
CL5702Contig1	CL5702Contig1, GO:0000151, C, "ubiquitin ligase complex", GO:0005622, Q803C1, 53.1, 1e-07, 7, 142, 0.70	ref|XP_002525634.1| ubiquitin-protein ligase, putative [Ricinus ...
scaffold4247	scaffold4247, GO:0000151, C, "ubiquitin ligase complex", GO:0005622, Q922B6, 47.8, 7e-06, 2, 142, 0.20	ref|XP_002313076.1| predicted protein [Populus trichocarpa] >gi|...
CL10447Contig1	CL10447Contig1, GO:0000151, C, "ubiquitin ligase complex", GO:0005622, Q96GG9, 224, 1e-71, 1, 142, 0.10	emb|CBI24165.3| unnamed protein product [Vitis vinifera]
scaffold7999	scaffold7999, GO:0000151, C, "ubiquitin ligase complex", GO:0005622, Q96GG9, 224, 8e-71, 1, 142, 0.10	ref|XP_002518833.1| Defective in cullin neddylation protein, put...
CL7060Contig1	CL7060Contig1, GO:0000151, C, "ubiquitin ligase complex", GO:0005622, Q9CR50, 253, 7e-82, 2, 142, 0.20	ref|XP_002268193.1| PREDICTED: hypothetical protein isoform 2 [V...
CL6469Contig1	CL6469Contig1, GO:0000152, C, "nuclear ubiquitin ligase complex", GO:0005622, P87053, 103, 2e-22, 1, 7, 0.14	ref|XP_002510854.1| F-box and wd40 domain protein, putative [Ric...
scaffold12079	scaffold12079, GO:0000152, C, "nuclear ubiquitin ligase complex", GO:0005622, P87053, 49.7, 1e-05, 1, 7, 0.14	emb|CBI24978.3| unnamed protein product [Vitis vinifera]
CL5870Contig1	CL5870Contig1, GO:0000152, C, "nuclear ubiquitin ligase complex", GO:0005622, P87053, 52.4, 6e-06, 1, 7, 0.14	emb|CBI34395.3| unnamed protein product [Vitis vinifera]
CL3834Contig1	CL3834Contig1, GO:0000152, C, "nuclear ubiquitin ligase complex", GO:0005622, P87053, 62.0, 6e-09, 1, 7, 0.14	ref|XP_002269707.2| PREDICTED: putative E3 ubiquitin-protein lig...
scaffold17236	scaffold17236, GO:0000152, C, "nuclear ubiquitin ligase complex", GO:0005622, P87053, 62.4, 2e-10, 1, 7, 0.14	emb|CBI36104.3| unnamed protein product [Vitis vinifera]
C281092	C281092, GO:0000152, C, "nuclear ubiquitin ligase complex", GO:0005622, P87053, 82.0, 2e-15, 1, 7, 0.14	ref|XP_002521630.1| F-box and wd40 domain protein, putative [Ric...
scaffold20584	scaffold20584, GO:0000152, C, "nuclear ubiquitin ligase complex", GO:0005622, P87053, 86.7, 3e-17, 1, 7, 0.14	ref|XP_002268927.1| PREDICTED: hypothetical protein [Vitis vinif...
scaffold4141	scaffold4141, GO:0000152, C, "nuclear ubiquitin ligase complex", GO:0005622, Q38997, 592, 0.0, 1, 7, 0.14	emb|CBI32832.3| unnamed protein product [Vitis vinifera]
scaffold25875	scaffold25875, GO:0000152, C, "nuclear ubiquitin ligase complex", GO:0005622, Q38997, 783, 0.0, 1, 7, 0.14	emb|CAA71142.1| SNF1-related protein kinase [Cucumis sativus]
CL9955Contig1	CL9955Contig1, GO:0000152, C, "nuclear ubiquitin ligase complex", GO:0005622, Q38997, 892, 0.0, 1, 7, 0.14	emb|CBI22259.3| unnamed protein product [Vitis vinifera]
scaffold17243	scaffold17243, GO:0000159, C, "protein phosphatase type 2A complex", GO:0005622, Q06190, 328, 2e-96, 2, 49, 0.20	ref|XP_002521983.1| calcium ion binding protein, putative [Ricin...
scaffold27426	scaffold27426, GO:0000159, C, "protein phosphatase type 2A complex", GO:0005622, Q06190, 351, 1e-106, 2, 49, 0.20	ref|XP_002269177.1| PREDICTED: hypothetical protein [Vitis vinif...
CL2268Contig1	CL2268Contig1, GO:0000164, C, "protein phosphatase type 1 complex", GO:0005622, Q8BFW3, 37.4, 0.054, 1, 24, 0.10	ref|XP_002266278.2| PREDICTED: uncharacterized protein LOC100250...
scaffold2939	scaffold2939, GO:0000172, C, "ribonuclease MRP complex", GO:0005622, O95707, 81.3, 3e-17, 1, 25, 0.10	emb|CBI32690.3| unnamed protein product [Vitis vinifera]
CL659Contig1	CL659Contig1, GO:0000172, C, "ribonuclease MRP complex", GO:0005622, Q3ZE13, 41.6, 0.001, 1, 25, 0.10	emb|CBI40348.3| unnamed protein product [Vitis vinifera]
CL4643Contig1	CL4643Contig1, GO:0000172, C, "ribonuclease MRP complex", GO:0005622, Q99575, 85.9, 2e-16, 1, 25, 0.10	emb|CBI21872.3| unnamed protein product [Vitis vinifera]
C265556	C265556, GO:0000178, C, "exosome (RNase complex)", GO:0005622, Q6P0I8, 146, 4e-41, 7, 47, 0.70	ref|XP_002285257.1| PREDICTED: hypothetical protein [Vitis vinif...
C258206	C258206, GO:0000178, C, "exosome (RNase complex)", GO:0005622, Q9D1Q1, 40.8, 7e-04, 3, 47, 0.30	ref|XP_002283328.2| PREDICTED: uncharacterized protein LOC100267...
scaffold10144	scaffold10144, GO:0000214, C, "tRNA-intron endonuclease complex", GO:0005622, O74908, 44.3, 3e-04, 1, 28, 0.10	emb|CBI29808.3| unnamed protein product [Vitis vinifera]
CL1479Contig1	CL1479Contig1, GO:0000214, C, "tRNA-intron endonuclease complex", GO:0005622, Q5ZJL4, 338, 1e-111, 9, 28, 0.90	ref|XP_002282330.1| PREDICTED: hypothetical protein [Vitis vinif...
CL4977Contig1	CL4977Contig1, GO:0000228, C, "nuclear chromosome", GO:0005622, O88379, 43.9, 7e-04, 1, 97, 0.10	ref|XP_002309893.1| predicted protein [Populus trichocarpa] >gi|...
CL1917Contig1	CL1917Contig1, GO:0000228, C, "nuclear chromosome", GO:0005622, O96006, 110, 2e-24, 1, 97, 0.10	ref|XP_002267963.1| PREDICTED: hypothetical protein [Vitis vinif...
CL763Contig2	CL763Contig2, GO:0000228, C, "nuclear chromosome", GO:0005622, O96006, 114, 2e-25, 1, 97, 0.10	emb|CAN80126.1| hypothetical protein VITISV_013417 [Vitis vinifera]
scaffold27135	scaffold27135, GO:0000228, C, "nuclear chromosome", GO:0005622, O96006, 43.9, 0.001, 1, 97, 0.10	dbj|BAB02729.1| unnamed protein product [Arabidopsis thaliana]
scaffold11309	scaffold11309, GO:0000228, C, "nuclear chromosome", GO:0005622, O96006, 48.5, 8e-06, 1, 97, 0.10	emb|CAN78233.1| hypothetical protein VITISV_027466 [Vitis vinifera]
C280492	C280492, GO:0000228, C, "nuclear chromosome", GO:0005622, Q86U86, 52.0, 4e-06, 1, 97, 0.10	ref|XP_002270094.1| PREDICTED: hypothetical protein [Vitis vinif...
scaffold24513	scaffold24513, GO:0000243, C, "commitment complex", GO:0005622, O74555, 236, 1e-67, 3, 23, 0.30	ref|XP_002283115.1| PREDICTED: hypothetical protein [Vitis vinif...
C228792	C228792, GO:0000243, C, "commitment complex", GO:0005622, O74970, 107, 2e-27, 2, 23, 0.20	ref|XP_002271803.2| PREDICTED: uncharacterized protein LOC100243...
scaffold25213	scaffold25213, GO:0000243, C, "commitment complex", GO:0005622, O74970, 89.4, 2e-19, 2, 23, 0.20	emb|CBI30815.3| unnamed protein product [Vitis vinifera]
CL8537Contig1	CL8537Contig1, GO:0000243, C, "commitment complex", GO:0005622, Q54BM5, 180, 4e-48, 3, 23, 0.30	ref|XP_002263312.1| PREDICTED: hypothetical protein [Vitis vinif...
CL3681Contig1	CL3681Contig1, GO:0000243, C, "commitment complex", GO:0005622, Q54BM5, 90.9, 3e-18, 2, 23, 0.20	emb|CBI16489.3| unnamed protein product [Vitis vinifera]
C260646	C260646, GO:0000276, C, "mitochondrial proton-transporting ATP synthase complex, coupling factor F(o)", GO:0016020, D3ZAF6, 34.7, 0.033, 1, 32, 0.10	ref|XP_002268964.1| PREDICTED: hypothetical protein [Vitis vinif...
C232024	C232024, GO:0000276, C, "mitochondrial proton-transporting ATP synthase complex, coupling factor F(o)", GO:0016020, Q12233, 35.0, 0.014, 1, 32, 0.10	ref|XP_002277333.1| PREDICTED: hypothetical protein [Vitis vinif...
CL9658Contig1	CL9658Contig1, GO:0000307, C, "cyclin-dependent protein kinase holoenzyme complex", GO:0005622, P40186, 80.9, 3e-17, 3, 69, 0.30	ref|XP_002310464.1| predicted protein [Populus trichocarpa] >gi|...
C268052	C268052, GO:0000307, C, "cyclin-dependent protein kinase holoenzyme complex", GO:0005622, Q8LF80, 544, 0.0, 3, 69, 0.30	gb|ABN58480.1| cyclin-dependent kinase [Actinidia chinensis]
scaffold13576	scaffold13576, GO:0000322, C, "storage vacuole", GO:0005622, Q39649, 62.4, 9e-12, 1, 1, 1.00	gb|AAM54365.1| 2S albumin seed storage protein [Juglans nigra]
C231834	C231834, GO:0000323, C, "lytic vacuole", GO:0005622, Q39119, 100, 8e-25, 1, 2, 0.50	ref|XP_002886459.1| F23N19.7 [Arabidopsis lyrata subsp. lyrata] ...
scaffold1800	scaffold1800, GO:0000323, C, "lytic vacuole", GO:0005622, Q39119, 122, 3e-32, 1, 2, 0.50	sp|P49043.1|VPE_CITSI RecName: Full=Vacuolar-processing enzyme; ...
CL1273Contig1	CL1273Contig1, GO:0000323, C, "lytic vacuole", GO:0005622, Q39119, 739, 0.0, 1, 2, 0.50	ref|XP_002324151.1| predicted protein [Populus trichocarpa] >gi|...
C278040	C278040, GO:0000323, C, "lytic vacuole", GO:0005622, Q39119, 759, 0.0, 1, 2, 0.50	ref|XP_002516472.1| Vacuolar-processing enzyme precursor, putati...
scaffold13870	scaffold13870, GO:0000324, C, "fungal-type vacuole", GO:0005622, P53882, 38.1, 0.042, 1, 148, 0.10	ref|XP_002332503.1| predicted protein [Populus trichocarpa] >gi|...
C272790	C272790, GO:0000324, C, "fungal-type vacuole", GO:0005622, Q08743, 37.7, 0.033, 1, 148, 0.10	emb|CBI29967.3| unnamed protein product [Vitis vinifera]
scaffold6808	scaffold6808, GO:0000324, C, "fungal-type vacuole", GO:0005622, Q12252, 57.8, 2e-09, 1, 148, 0.10	dbj|BAF98597.1| CM0545.360.nc [Lotus japonicus]
scaffold14170	scaffold14170, GO:0000324, C, "fungal-type vacuole", GO:0005622, Q59MN0, 52.0, 1e-06, 1, 148, 0.10	tpg|DAA06352.1| TPA_inf: ARO1-like protein 2 [Medicago truncatula]
scaffold27087	scaffold27087, GO:0000324, C, "fungal-type vacuole", GO:0005622, Q59MN0, 56.2, 2e-07, 1, 148, 0.10	ref|XP_002533794.1| conserved hypothetical protein [Ricinus comm...
scaffold11674	scaffold11674, GO:0000324, C, "fungal-type vacuole", GO:0005622, Q9P7H9, 38.1, 0.051, 1, 148, 0.10	ref|XP_002270714.2| PREDICTED: uncharacterized protein LOC100258...
C258626	C258626, GO:0000325, C, "plant-type vacuole", GO:0005622, Q9M8U1, 151, 4e-45, 1, 32, 0.10	ref|XP_002315971.1| predicted protein [Populus trichocarpa] >gi|...
CL9210Contig1	CL9210Contig1, GO:0000325, C, "plant-type vacuole", GO:0005622, Q9M8U1, 215, 4e-70, 1, 32, 0.10	ref|XP_002326743.1| predicted protein [Populus trichocarpa] >gi|...
scaffold18462	scaffold18462, GO:0000325, C, "plant-type vacuole", GO:0005622, Q9M8U1, 222, 7e-70, 1, 32, 0.10	ref|XP_002304353.1| predicted protein [Populus trichocarpa] >gi|...
C234496	C234496, GO:0000325, C, "plant-type vacuole", GO:0005622, Q9M8U1, 61.2, 8e-12, 1, 32, 0.10	emb|CAN60669.1| hypothetical protein VITISV_021211 [Vitis vinifera]
CL802Contig1	CL802Contig1, GO:0000326, C, "protein storage vacuole", GO:0005622, P25818, 306, 1e-105, 3, 7, 0.43	ref|XP_002267788.1| PREDICTED: hypothetical protein [Vitis vinif...
C253634	C253634, GO:0000326, C, "protein storage vacuole", GO:0005622, P25818, 315, 1e-109, 3, 7, 0.43	dbj|BAD90702.1| tonoplast intrinsic protein 1;1 [Mimosa pudica]
CL2322Contig1	CL2322Contig1, GO:0000326, C, "protein storage vacuole", GO:0005622, P25818, 363, 1e-126, 3, 7, 0.43	ref|XP_002284211.1| PREDICTED: hypothetical protein [Vitis vinif...
scaffold23356	scaffold23356, GO:0000326, C, "protein storage vacuole", GO:0005622, P25818, 405, 1e-142, 3, 7, 0.43	ref|XP_002299893.1| aquaporin, MIP family, TIP subfamily [Populu...
scaffold23122	scaffold23122, GO:0000329, C, "fungal-type vacuole membrane", GO:0016020, O14111, 274, 2e-79, 1, 212, 0.10	ref|XP_002267948.1| PREDICTED: similar to phosphatidylserine dec...
C76623	C76623, GO:0000329, C, "fungal-type vacuole membrane", GO:0016020, O14111, 33.9, 0.002, 1, 212, 0.10	ref|XP_002526445.1| phosphatidylserine decarboxylase, putative [...
CL2988Contig1	CL2988Contig1, GO:0000329, C, "fungal-type vacuole membrane", GO:0016020, O74775, 37.4, 0.060, 1, 212, 0.10	ref|XP_002527268.1| conserved hypothetical protein [Ricinus comm...
CL7198Contig1	CL7198Contig1, GO:0000329, C, "fungal-type vacuole membrane", GO:0016020, O74775, 63.5, 5e-10, 1, 212, 0.10	emb|CAN66658.1| hypothetical protein VITISV_028354 [Vitis vinifera]
CL4890Contig1	CL4890Contig1, GO:0000329, C, "fungal-type vacuole membrane", GO:0016020, P34756, 243, 7e-64, 2, 212, 0.20	ref|XP_002270311.1| PREDICTED: hypothetical protein [Vitis vinif...
CL1159Contig1	CL1159Contig1, GO:0000329, C, "fungal-type vacuole membrane", GO:0016020, P34756, 274, 1e-75, 2, 212, 0.20	ref|XP_002277309.1| PREDICTED: hypothetical protein [Vitis vinif...
scaffold25901	scaffold25901, GO:0000329, C, "fungal-type vacuole membrane", GO:0016020, P34756, 291, 1e-78, 2, 212, 0.20	ref|XP_002271263.2| PREDICTED: uncharacterized protein LOC100254...
C92291	C92291, GO:0000329, C, "fungal-type vacuole membrane", GO:0016020, P42837, 40.0, 2e-05, 2, 212, 0.20	ref|XP_002893241.1| hypothetical protein ARALYDRAFT_472501 [Arab...
C211352	C211352, GO:0000329, C, "fungal-type vacuole membrane", GO:0016020, P43561, 37.0, 0.003, 1, 212, 0.10	gb|ACB10229.1| laccase [Solanum lycopersicum]
C147638	C147638, GO:0000329, C, "fungal-type vacuole membrane", GO:0016020, P43561, 43.5, 3e-06, 1, 212, 0.10	ref|XP_002299296.1| predicted protein [Populus trichocarpa] >gi|...
CL10351Contig1	CL10351Contig1, GO:0000329, C, "fungal-type vacuole membrane", GO:0016020, P47082, 144, 8e-36, 1, 212, 0.10	ref|XP_002266914.2| PREDICTED: vacuolar amino acid transporter 1...
C270816	C270816, GO:0000329, C, "fungal-type vacuole membrane", GO:0016020, P47082, 151, 1e-39, 1, 212, 0.10	emb|CBI31952.3| unnamed protein product [Vitis vinifera]
scaffold24905	scaffold24905, GO:0000329, C, "fungal-type vacuole membrane", GO:0016020, P47082, 155, 1e-40, 2, 212, 0.20	ref|XP_002283468.1| PREDICTED: hypothetical protein [Vitis vinif...
scaffold26083	scaffold26083, GO:0000329, C, "fungal-type vacuole membrane", GO:0016020, P47082, 174, 2e-46, 1, 212, 0.10	ref|XP_002270908.1| PREDICTED: hypothetical protein [Vitis vinif...
C202540	C202540, GO:0000329, C, "fungal-type vacuole membrane", GO:0016020, P47082, 58.9, 4e-11, 1, 212, 0.10	ref|XP_002325097.1| amino acid transporter [Populus trichocarpa]...
scaffold2282	scaffold2282, GO:0000329, C, "fungal-type vacuole membrane", GO:0016020, P47082, 60.5, 1e-09, 1, 212, 0.10	ref|XP_002265140.1| PREDICTED: hypothetical protein [Vitis vinif...
scaffold9845	scaffold9845, GO:0000329, C, "fungal-type vacuole membrane", GO:0016020, P53011, 37.4, 0.011, 1, 212, 0.10	gb|EEC70715.1| hypothetical protein OsI_02092 [Oryza sativa Indi...
scaffold9416	scaffold9416, GO:0000329, C, "fungal-type vacuole membrane", GO:0016020, Q03730, 145, 9e-38, 2, 212, 0.20	ref|XP_002515482.1| conserved hypothetical protein [Ricinus comm...
scaffold16718	scaffold16718, GO:0000329, C, "fungal-type vacuole membrane", GO:0016020, Q04602, 38.9, 0.027, 1, 212, 0.10	gb|AFK43247.1| unknown [Lotus japonicus]
C186178	C186178, GO:0000329, C, "fungal-type vacuole membrane", GO:0016020, Q09701, 42.4, 2e-05, 1, 212, 0.10	emb|CBI16151.3| unnamed protein product [Vitis vinifera]
CL4533Contig1	CL4533Contig1, GO:0000329, C, "fungal-type vacuole membrane", GO:0016020, Q09809, 105, 2e-22, 1, 212, 0.10	ref|XP_002269926.1| PREDICTED: hypothetical protein [Vitis vinif...
CL3772Contig1	CL3772Contig1, GO:0000329, C, "fungal-type vacuole membrane", GO:0016020, Q09809, 127, 1e-29, 1, 212, 0.10	ref|XP_002280109.1| PREDICTED: hypothetical protein [Vitis vinif...
scaffold8133	scaffold8133, GO:0000329, C, "fungal-type vacuole membrane", GO:0016020, Q09809, 130, 2e-30, 1, 212, 0.10	ref|XP_002278752.2| PREDICTED: uncharacterized membrane protein ...
CL3936Contig1	CL3936Contig1, GO:0000329, C, "fungal-type vacuole membrane", GO:0016020, Q09809, 151, 8e-37, 1, 212, 0.10	ref|XP_002264502.1| PREDICTED: hypothetical protein isoform 1 [V...
scaffold24155	scaffold24155, GO:0000329, C, "fungal-type vacuole membrane", GO:0016020, Q09809, 70.9, 4e-13, 1, 212, 0.10	ref|XP_002265197.1| PREDICTED: hypothetical protein [Vitis vinif...
C280472	C280472, GO:0000329, C, "fungal-type vacuole membrane", GO:0016020, Q10150, 125, 7e-30, 2, 212, 0.20	ref|XP_002285170.1| PREDICTED: hypothetical protein [Vitis vinif...
CL8414Contig1	CL8414Contig1, GO:0000329, C, "fungal-type vacuole membrane", GO:0016020, Q9P6K1, 86.7, 2e-19, 1, 212, 0.10	ref|XP_002273570.1| PREDICTED: hypothetical protein [Vitis vinif...
scaffold9966	scaffold9966, GO:0000331, C, "contractile vacuole", GO:0005622, Q06885, 40.4, 0.002, 1, 26, 0.10	ref|XP_002268782.2| PREDICTED: uncharacterized protein LOC100263...
C271332	C271332, GO:0000346, C, "transcription export complex", GO:0005622, Q96J01, 324, 1e-108, 2, 15, 0.20	ref|XP_002274754.1| PREDICTED: hypothetical protein [Vitis vinif...
scaffold26078	scaffold26078, GO:0000407, C, "pre-autophagosomal structure", GO:0005622, Q9M367, 683, 0.0, 1, 54, 0.10	ref|XP_002277370.1| PREDICTED: hypothetical protein [Vitis vinif...
C232076	C232076, GO:0000418, C, "DNA-directed RNA polymerase IV complex", GO:0005622, Q38859, 220, 7e-75, 1, 13, 0.10	ref|XP_002285578.1| PREDICTED: hypothetical protein [Vitis vinif...
CL8960Contig1	CL8960Contig1, GO:0000418, C, "DNA-directed RNA polymerase IV complex", GO:0005622, Q39211, 537, 0.0, 1, 13, 0.10	ref|XP_002518700.1| DNA-directed RNA polymerase II subunit, puta...
scaffold18126	scaffold18126, GO:0000418, C, "DNA-directed RNA polymerase IV complex", GO:0005622, Q5D869, 113, 5e-27, 2, 13, 0.20	ref|XP_002283006.1| PREDICTED: hypothetical protein [Vitis vinif...
CL6518Contig1	CL6518Contig1, GO:0000418, C, "DNA-directed RNA polymerase IV complex", GO:0005622, Q5D869, 1642, 0.0, 2, 13, 0.20	ref|XP_002265533.1| PREDICTED: hypothetical protein [Vitis vinif...
CL7893Contig1	CL7893Contig1, GO:0000418, C, "DNA-directed RNA polymerase IV complex", GO:0005622, Q5D869, 214, 3e-59, 2, 13, 0.20	emb|CBI40152.3| unnamed protein product [Vitis vinifera]
scaffold9674	scaffold9674, GO:0000418, C, "DNA-directed RNA polymerase IV complex", GO:0005622, Q5D869, 48.5, 1e-05, 2, 13, 0.20	ref|XP_002284935.1| PREDICTED: hypothetical protein [Vitis vinif...
scaffold14751	scaffold14751, GO:0000418, C, "DNA-directed RNA polymerase IV complex", GO:0005622, Q5D869, 96.3, 2e-21, 2, 13, 0.20	emb|CAD12248.1| DCL protein [Coffea arabica]
CL157Contig1	CL157Contig1, GO:0000418, C, "DNA-directed RNA polymerase IV complex", GO:0005622, Q9LK40, 956, 0.0, 2, 13, 0.20	gb|AAY68206.1| RNA polymerase IV second largest subunit [Solanum...
CL7563Contig1	CL7563Contig1, GO:0000418, C, "DNA-directed RNA polymerase IV complex", GO:0005622, Q9LQ02, 1318, 0.0, 2, 13, 0.20	ref|XP_002275898.2| PREDICTED: LOW QUALITY PROTEIN: DNA-directed...
scaffold21397	scaffold21397, GO:0000445, C, "THO complex part of transcription export complex", GO:0005622, Q8NI27, 654, 0.0, 2, 10, 0.20	ref|XP_002281541.1| PREDICTED: hypothetical protein [Vitis vinif...
CL283Contig2	CL283Contig2, GO:0000502, C, "proteasome complex", GO:0005622, O23710, 478, 1e-167, 4, 165, 0.40	ref|XP_002285417.1| PREDICTED: hypothetical protein isoform 2 [V...
C186160	C186160, GO:0000502, C, "proteasome complex", GO:0005622, O23710, 78.6, 8e-19, 5, 165, 0.50	ref|XP_002461734.1| hypothetical protein SORBIDRAFT_02g007210 [S...
CL2652Contig2	CL2652Contig2, GO:0000502, C, "proteasome complex", GO:0005622, O23712, 422, 1e-149, 3, 165, 0.30	ref|XP_002510414.1| proteasome subunit alpha type, putative [Ric...
C254040	C254040, GO:0000502, C, "proteasome complex", GO:0005622, O23714, 343, 1e-120, 5, 165, 0.50	ref|XP_002279370.1| PREDICTED: hypothetical protein [Vitis vinif...
C261284	C261284, GO:0000502, C, "proteasome complex", GO:0005622, O23714, 346, 1e-121, 4, 165, 0.40	ref|NP_001235342.1| uncharacterized protein LOC100499738 [Glycin...
scaffold12705	scaffold12705, GO:0000502, C, "proteasome complex", GO:0005622, O23715, 407, 1e-142, 2, 165, 0.20	ref|XP_002299648.1| predicted protein [Populus trichocarpa] >gi|...
scaffold11608	scaffold11608, GO:0000502, C, "proteasome complex", GO:0005622, O24412, 104, 3e-26, 3, 165, 0.30	ref|NP_001143713.1| hypothetical protein LOC100276453 [Zea mays]...
CL8468Contig1	CL8468Contig1, GO:0000502, C, "proteasome complex", GO:0005622, O24412, 547, 0.0, 3, 165, 0.30	ref|XP_002278975.1| PREDICTED: hypothetical protein [Vitis vinif...
CL718Contig1	CL718Contig1, GO:0000502, C, "proteasome complex", GO:0005622, O24412, 61.2, 1e-14, 3, 165, 0.30	ref|XP_002270728.2| PREDICTED: equilibrative nucleoside transpor...
C121750	C121750, GO:0000502, C, "proteasome complex", GO:0005622, O24412, 96.7, 6e-26, 3, 165, 0.30	dbj|BAJ95452.1| predicted protein [Hordeum vulgare subsp. vulgar...
scaffold16691	scaffold16691, GO:0000502, C, "proteasome complex", GO:0005622, O24616, 404, 1e-142, 3, 165, 0.30	ref|XP_002278162.1| PREDICTED: hypothetical protein [Vitis vinif...
C82459	C82459, GO:0000502, C, "proteasome complex", GO:0005622, O70481, 31.2, 0.024, 1, 165, 0.10	ref|XP_002532325.1| ubiquitin ligase E3 alpha, putative [Ricinus...
C269946	C269946, GO:0000502, C, "proteasome complex", GO:0005622, P25686, 54.7, 1e-07, 1, 165, 0.10	ref|XP_002302385.1| predicted protein [Populus trichocarpa] >gi|...
scaffold5208	scaffold5208, GO:0000502, C, "proteasome complex", GO:0005622, P25686, 54.7, 1e-07, 1, 165, 0.10	ref|XP_002510046.1| heat shock protein binding protein, putative...
CL4132Contig1	CL4132Contig1, GO:0000502, C, "proteasome complex", GO:0005622, P42742, 404, 1e-143, 4, 165, 0.40	sp|O82531.1|PSB1_PETHY RecName: Full=Proteasome subunit beta typ...
scaffold7313	scaffold7313, GO:0000502, C, "proteasome complex", GO:0005622, P55034, 367, 1e-122, 4, 165, 0.40	ref|XP_002264558.1| PREDICTED: hypothetical protein [Vitis vinif...
C125800	C125800, GO:0000502, C, "proteasome complex", GO:0005622, Q6XJG8, 65.5, 3e-14, 2, 165, 0.20	gb|ABR18347.1| unknown [Picea sitchensis]
scaffold14789	scaffold14789, GO:0000502, C, "proteasome complex", GO:0005622, Q7DLS1, 103, 8e-26, 4, 165, 0.40	ref|XP_002285417.2| PREDICTED: proteasome subunit beta type-7-B ...
CL2801Contig1	CL2801Contig1, GO:0000502, C, "proteasome complex", GO:0005622, Q7K2G1, 130, 4e-33, 9, 165, 0.90	ref|XP_002265472.1| PREDICTED: hypothetical protein [Vitis vinif...
C264080	C264080, GO:0000502, C, "proteasome complex", GO:0005622, Q8LD27, 416, 1e-147, 4, 165, 0.40	ref|XP_002527995.1| proteasome subunit beta type 6,9, putative [...
C198604	C198604, GO:0000502, C, "proteasome complex", GO:0005622, Q8W4N3, 121, 3e-33, 1, 165, 0.10	ref|XP_002518086.1| conserved hypothetical protein [Ricinus comm...
CL9403Contig1	CL9403Contig1, GO:0000502, C, "proteasome complex", GO:0005622, Q8W4N3, 189, 3e-52, 1, 165, 0.10	emb|CAN67276.1| hypothetical protein VITISV_042515 [Vitis vinifera]
C240022	C240022, GO:0000502, C, "proteasome complex", GO:0005622, Q8W4N3, 36.2, 0.027, 1, 165, 0.10	ref|XP_002323779.1| predicted protein [Populus trichocarpa] >gi|...
C186706	C186706, GO:0000502, C, "proteasome complex", GO:0005622, Q8W4N3, 63.9, 4e-13, 1, 165, 0.10	ref|XP_002300170.1| predicted protein [Populus trichocarpa] >gi|...
C170458	C170458, GO:0000502, C, "proteasome complex", GO:0005622, Q8W4N3, 80.5, 4e-19, 1, 165, 0.10	ref|XP_002265806.2| PREDICTED: ubiquitin carboxyl-terminal hydro...
CL2356Contig1	CL2356Contig1, GO:0000502, C, "proteasome complex", GO:0005622, Q93Y35, 619, 0.0, 4, 165, 0.40	gb|ADN33965.1| 26S proteasome non-ATPase regulatory subunit [Cuc...
scaffold25899	scaffold25899, GO:0000502, C, "proteasome complex", GO:0005622, Q9LIP2, 461, 1e-164, 4, 165, 0.40	ref|XP_002264828.1| PREDICTED: hypothetical protein [Vitis vinif...
C278430	C278430, GO:0000502, C, "proteasome complex", GO:0005622, Q9LNU4, 713, 0.0, 4, 165, 0.40	ref|XP_002279715.1| PREDICTED: hypothetical protein [Vitis vinif...
CL570Contig1	CL570Contig1, GO:0000502, C, "proteasome complex", GO:0005622, Q9LT08, 540, 0.0, 4, 165, 0.40	ref|XP_002326923.1| predicted protein [Populus trichocarpa] >gi|...
[truncated: 16,486 more rows]

## Sheet: GO_Biological Process+NRBlast
Original Research Article
[truncated: 16,739 more rows]

## Sheet: KEGG+NRBlast
Original Research Article
[truncated: 10,106 more rows]

## Sheet: EC+NR Blast
Original Research Article
[truncated: 9,769 more rows]

## Sheet: Transcription Factors+ NR Blast
Original Research Article
[truncated: 11,519 more rows]
