# Supplementary material for: Transcriptome Analysis Reveals Candidate Genes involved in Blister Blight defense in Tea (Camellia sinensis (L) Kuntze)
Source: Sci Rep. 2016 Jul 28;6:30412. doi: 10.1038/srep30412 (PMC4964330; doi:10.1038/srep30412)
Supplement: Supplementary Table S2 [file srep30412-s3.xls]

## Sheet: Supplementary table 3
Original Research Article
Transcriptome Analysis Reveals Candidate Genes involved in Blister Blight defense in Tea (Camellia sinensis (L) Kuntze)
Kuldip Jayaswall1,2, Pallavi Mahajan1, Gagandeep Singh1, Rajni Parmar1, Romit Seth1, Aparnashree Raina1, Mohit Kumar Swarnkar1, Anil Kumar Singh1,3, Ravi Shankar1, Ram Kumar Sharma1, 1Biotechnology Department, CSIR-Institute of Himalayan Bioresource Technology, Palampur, Himachal Pradesh, India, 176061, 2 Present Address: ICAR-Directorate of Onion and Garlic Research, RajguruNagar ,Pune, Maharash…
Supplementary Table S2 : EdgeR based differentail gene expression of 149 defense related transcipts in RNA seq data of RG and SG.
Contig-IDS	Stage 1			Stage 2			Stage 3			Stage 4			Annotaions
	S1_RG	S1_SG	logFC(R/S)	S2_RG	S2_SG	logFC(R/S)	S3_RG	S3_SG	logFC(R/S)	S4_RG	S4_SG	logFC(R/S)
R-Gene
C256778	44.5164	21.4836	1.0511	10.767	8.23297	0.387136	10.8004	7.1996	0.585097	115.263	10.7372	3.42423	Brassinosteroid insensitive1
scaffold24185	15.185	23.815	-0.649221	26.3329	29.6671	-0.171993	60.3629	19.6371	1.62008	1.84013	38.1599	-4.37418	Brassinosteroid insensitive1
C237422	21.3268	16.6732	0.35513	7.30668	3.69332	0.9843	36.6399	6.36013	2.52629	26.1824	2.81757	3.21608	Disease resistance protein RPM1
CL8Contig13	690.819	345.181	1.00096	138.511	117.489	0.237471	582.017	94.9834	2.61531	230.751	95.2492	1.27656	Disease resistance protein RPM1
scaffold13306	662.404	479.596	0.465893	512.991	447.009	0.198628	674.475	459.525	0.553622	830.613	412.387	1.01018	Disease resistance protein RPM1
CL402Contig1	693.663	513.337	0.43433	549.231	447.769	0.294659	702.154	472.846	0.570416	851.031	422.969	1.00866	Disease resistance protein RPM1
C218622	7.91758	4.08242	0.955634	15.973	15.027	0.0880869	6.83411	3.16589	1.11014	8.81804	7.18196	0.296079	Disease resistance protein RPM1
scaffold8966	20.0086	6.99139	1.51697	11.3795	13.6205	-0.25934	7.84076	5.15924	0.603834	13.2941	7.70587	0.786761	Disease resistance protein RPM1
scaffold17813	0	0	0	21.2434	9.75662	1.12256	7.9083	19.0917	-1.2715	5.83632	15.1637	-1.37749	Disease resistance protein RPM1
scaffold16509	73.4331	50.5669	0.538237	0	0	0	92.7177	1.28233	6.176	57.8081	0.191877	8.23494	Disease resistance protein RPS2
CL5876Contig1	442.972	142.028	1.64104	29.5803	38.4197	-0.377213	255.623	40.3775	2.66239	412.78	22.2195	4.21548	Disease resistance protein RPS2
scaffold10075	18.0656	6.93439	1.3814	14.7575	20.2425	-0.455946	32.4122	37.5878	-0.213728	23.926	19.074	0.326976	Disease resistance protein RPS2
CL39Contig5	167.109	88.8906	0.910689	78.7214	157.279	-0.998494	162.382	138.618	0.228279	94.4397	74.5603	0.340986	Disease resistance protein RPS2
scaffold6345	453.182	227.818	0.992213	305.456	444.544	-0.541362	305.981	401.019	-0.390227	219.064	390.936	-0.835584	Disease resistance protein RPS2
scaffold24649	25.5179	4.48215	2.50925	52.9246	42.0754	0.330963	28.4956	30.5044	-0.0982753	27.2437	71.7563	-1.39718	Disease resistance protein RPS2
scaffold23640	15.6595	4.34048	1.85111	21.9703	12.0297	0.868951	19.6881	10.3119	0.933021	0.301071	31.6989	-6.71819	Flagellin-sensItive 2
C222138	36.0918	9.90817	1.86498	0	0	0	24.7507	0.249277	6.63358	10.5036	1.49637	2.81135	Putative disease resistance RPP13-like protein 1
CL2Contig33	252.096	92.9044	1.44015	85.3957	125.604	-0.556651	154.703	112.297	0.462179	94.2035	72.7965	0.37191	Putative disease resistance RPP13-like protein 1
scaffold7516	12.731	4.26905	1.57635	8.5423	1.4577	2.55093	0	0	0	0	0	0	Putative disease resistance RPP13-like protein 1
C178624	0	0	0	9.37059	2.62941	1.8334	5.91039	7.08961	-0.262454	0	0	0	Putative disease resistance RPP13-like protein 1
scaffold4185	0	0	0	17.6109	7.38914	1.25299	0	0	0	0	0	0	Putative disease resistance RPP13-like protein 1
scaffold21234	13.4623	5.5377	1.28157	10.1604	22.8396	-1.16858	14.7393	33.2607	-1.17414	11.9812	15.0188	-0.326004	Putative disease resistance RPP13-like protein 1
scaffold221	42.308	17.692	1.25784	37.8153	28.1847	0.424062	25.5127	39.4873	-0.630175	8.8472	28.1528	-1.66998	Putative disease resistance RPP13-like protein 1
scaffold1047	602.011	652.989	-0.117267	239.127	207.873	0.202074	494.318	180.682	1.45199	1046.41	159.594	2.71296	Regulatory protein NPR3
scaffold6688	296.65	333.35	-0.168279	481.49	399.51	0.269271	314.668	298.332	0.0769098	427.793	326.207	0.391122	RPM1-interacting protein 4
Denfense genes
CL5198Contig1	6280.36	2359.64	1.41228	35.5299	6.47011	2.45717	288.37	49.6297	2.53865	3440.66	15.3386	7.80937	Acetyltransferase
CL5930Contig1	9107.94	3194.06	1.51173	661.344	19.6557	5.07238	204.878	1419.12	-2.79216	7114.43	54.5688	7.02653	Xloglucan:xyloglucosyl transferase
scaffold22140	58.7665	63.2335	-0.105696	0	0	0	61.7477	0.252279	7.93522	23.8099	0.190096	6.96869	Mitogen-activated protein kinase kinase 6
CL3024Contig1	188.472	83.5283	1.17401	61.381	18.619	1.72102	77.4509	12.5491	2.6257	774.576	8.42418	6.52273	Lignin-forming anionic peroxidase
CL1816Contig1	385.273	266.727	0.53052	144.643	124.357	0.218001	44.8285	266.171	-2.56987	1297.58	46.4245	4.80479	Phototropin-2
scaffold11645	0	0	0	5.13436	10.8656	-1.08152	11.7621	1.23794	3.24812	70.2476	2.75243	4.67367	Superoxide dismutase
CL8473Contig1	441.024	457.976	-0.0544123	233.094	176.906	0.397932	271.495	156.505	0.794721	2441.99	100.008	4.60987	Probable isoaspartyl peptidase/L-asparaginase 2
CL5719Contig1	58.4921	15.5079	1.91524	32.3625	7.63747	2.08316	16.7181	11.2819	0.567394	252.87	13.1296	4.2675	Chitinase class I
C238702	16.0465	13.9535	0.201628	8.27006	3.72994	1.14874	8.7912	2.2088	1.9928	63.5847	3.41534	4.21858	Probable polygalacturonase
scaffold3412	589.985	849.015	-0.525112	158.387	109.613	0.531044	442.974	152.026	1.54291	2198.43	133.567	4.04084	Probable Carboxylesterase 12
scaffold7394	130.495	110.505	0.239886	278.974	191.026	0.546356	111.527	210.473	-0.916236	1369.39	123.612	3.46964	Glutathione transferase23
CL1334Contig2	778.615	524.385	0.570284	232.404	263.596	-0.181689	356.129	227.871	0.644184	1229.39	151.608	3.01953	Glutathione peroxidase GPx
C222072	0	0	0	11.5606	10.4394	0.14717	0	0	0	37.9954	7.00465	2.43944	1-Aminocyclopropane-1-carboxylate oxidase
C213790	8.87036	4.12964	1.10298	8.77	10.23	-0.222158	3.96819	6.03181	-0.604112	15.38	3.61996	2.08702	Mitogen-activated protein kinase phosphatase 1
scaffold3075	131.425	110.575	0.249206	77.5699	81.4301	-0.0700667	128.578	54.4216	1.2404	200.705	49.2953	2.02555	Phosphatidatephosphatase
CL9769Contig1	2509.47	4517.53	-0.848154	3114.95	2959.05	0.0740715	4996.88	4088.12	0.289591	16357.4	4019.55	2.02484	Sedoheptulose-1,7-bisphosphatase, chloroplastic
CL9593Contig1	259.885	317.115	-0.287128	310.247	285.753	0.118645	199.496	381.504	-0.935336	681.286	211.714	1.68614	Asparagine synthetase
CL888Contig1	852.03	851.97	0.000103004	819.744	582.256	0.49352	1062.39	694.612	0.613033	2871.93	984.072	1.54518	Dihydroflavonol-4-reductase
scaffold23472	194.676	132.324	0.557001	178.169	124.831	0.513275	133.49	159.51	-0.256917	278.035	102.965	1.43311	Geranylgeranyl diphosphate reductase, chloroplastic
CL2158Contig1	676.394	911.606	-0.430545	259.068	458.932	-0.824946	647.426	263.574	1.29651	647.814	276.186	1.22994	Nitrate reductase [NADH]
CL6848Contig1	65.7201	76.2799	-0.214968	9.10751	34.8925	-1.93779	106.495	9.50522	3.48592	23.694	11.306	1.06744	Cinnamoyl coa reductase 1
C277368	493.417	246.583	1.00073	180.539	130.461	0.468686	268.155	112.845	1.24873	271.476	172.524	0.654026	Hydroxycinnamoyl-CoA shikimate/quinate hydroxycinnamoyl transferase
C224632	32.768	39.232	-0.25974	0	0	0	10.7741	2.22594	2.27508	0	0	0	Ferulic acid 5-hydroxylase 1
CL6446Contig1	148.377	85.6234	0.793186	156.046	136.954	0.188272	273.646	84.3538	1.69779	153.954	178.046	-0.209759	Nitric-oxide synthase regulator activity
scaffold23674	2635.68	1032.32	1.35228	1005.78	416.218	1.27291	1400.98	624.016	1.16679	703.051	693.949	0.0188009	Xyloglucan:xyloglucosyl transferase
C235908	91.7859	34.2141	1.42368	0	0	0	6.87308	6.12692	0.165795	0	0	0	Ferulic acid 5-hydroxylase 1
C190320	63.6609	23.3391	1.44765	104.392	42.6081	1.29281	35.4306	27.5694	0.361929	15.6116	35.3884	-1.18066	Alcohol dehydrogenase class-P
scaffold23939	48.1457	34.8543	0.46607	51.1098	40.8902	0.321846	64.3656	18.6344	1.78832	1.85489	53.1451	-4.84053	PhospholipaseA(2)
scaffold20585	13.0024	2.9976	2.1169	451.375	10.6248	5.40882	0	0	0	0.29063	10.7094	-5.20354	Hydroxycinnamoyl-CoA shikimate/quinate hydroxycinnamoyl transferase
scaffold26879	276.874	311.126	-0.168269	22.5203	16.4797	0.450537	170.471	9.52922	4.16102	0.29887	22.7011	-6.2471	Omega-hydroxypalmitate O-feruloyl transferase
Transcription Factor
CL5944Contig1	94.8966	125.103	-0.398692	126.595	138.405	-0.128667	137.725	123.275	0.159914	235.946	86.0538	1.45515	Acetyltransf_1
CL9049Contig1	26.7205	26.2795	0.0240072	58.7702	16.2298	1.85644	12.7884	34.2116	-1.41965	119.966	17.034	2.81613	Acetyltransf_3
CL5078Contig1	161.255	193.745	-0.264809	205.636	241.364	-0.231118	179.798	189.202	-0.073558	456.858	166.142	1.45933	EF-hand_7
CL4254Contig1	1126.74	1049.26	0.102793	549.125	871.875	-0.666986	950.508	741.492	0.358268	5151.23	726.768	2.82535	FAD_binding_3
CL5152Contig1	578.755	483.245	0.260198	147.772	160.228	-0.116748	461.1	198.9	1.21304	456.413	129.587	1.81642	Glyco_hydro_14
C270972	28.0975	15.9025	0.821184	3.39541	12.6046	-1.89229	3.13787	231.862	-6.20734	56.5389	1.46107	5.27415	HSF_DNA-bind
CL1693Contig2	50.6313	86.3687	-0.770479	239.007	80.993	1.56118	53.3835	3928.62	-6.20148	821.054	48.9465	4.0682	HSP20
scaffold13662	295.664	190.336	0.635414	121.921	138.079	-0.17955	211.73	89.2703	1.24597	354.726	97.274	1.86658	KNOX2
scaffold16404	140.381	145.619	-0.0528417	74.1069	110.893	-0.58149	100.103	122.897	-0.295969	186.174	59.8256	1.63782	LRR_1
CL245Contig1	73.4539	72.5461	0.0179406	72.5629	104.437	-0.525331	67.7129	85.2871	-0.332896	194.481	80.5192	1.27222	LRR_1
CL6669Contig1	152.829	106.171	0.52553	30.2961	42.7039	-0.495233	56.0192	56.9808	-0.0245549	312.054	29.9463	3.38135	Myb_DNA-binding
CL2437Contig1	600.134	718.866	-0.260439	451.899	508.101	-0.169116	361.716	500.284	-0.46789	1410.93	248.066	2.50786	Myb_DNA-binding
scaffold6389	23.4005	9.59948	1.28551	0	0	0	0	0	0	162.909	2.09081	6.28386	NAM
scaffold26424	92.4409	77.5591	0.253237	86.677	86.323	0.00590318	53.9552	73.0448	-0.437021	725.821	27.1794	4.73903	NAM
scaffold19594	15.1681	6.83186	1.15069	7.95322	8.04678	-0.0168739	11.7718	3.22823	1.86652	62.5649	5.4351	3.52497	NAM
scaffold4796	26.3819	29.6181	-0.166935	0	0	0	13.7554	1.24461	3.46623	40.5531	8.44688	2.26332	NAM
scaffold18504	97.2093	31.7907	1.61249	39.6313	29.3687	0.432361	55.14	41.86	0.397524	76.4084	17.5916	2.11885	NAM
scaffold9604	46.3083	12.6917	1.86738	26.6935	13.3065	1.00436	36.5578	12.4422	1.55494	53.7446	14.2554	1.91461	NAM
C273972	403.835	195.165	1.04907	63.5251	32.4749	0.968003	60.0809	43.9191	0.452059	118.236	32.7639	1.85149	NAM
scaffold26340	128.021	149.979	-0.228378	158.918	69.0825	1.20189	133.544	151.456	-0.181585	344.449	97.5508	1.82007	NAM
scaffold13335	12.2122	15.7878	-0.37048	1.75731	14.2427	-3.01878	15.7243	18.2757	-0.216926	37.8569	13.1431	1.52625	NAM
scaffold8221	20.733	8.26695	1.3265	5.18133	8.81867	-0.767237	6.86221	5.13779	0.417526	8.1944	3.8056	1.10652	NAM
scaffold17711	45.9437	19.0563	1.2696	27.9686	20.0314	0.481539	5.93435	10.0657	-0.762279	25.0981	12.9019	0.960002	NAM
scaffold24086	349.023	181.977	0.939563	267.842	123.158	1.12087	359.262	51.7378	2.79575	372.816	196.184	0.926253	NAM
scaffold22862	25.3792	42.6208	-0.747915	148.8	49.2	1.59665	62.0467	45.9533	0.433187	39.4784	45.5216	-0.20549	NAM
CL6372Contig1	67.3474	34.6526	0.958658	82.3789	30.6211	1.42775	62.0558	44.9442	0.46543	21.0352	23.9648	-0.188107	NAM
scaffold18279	3.91754	9.08246	-1.21314	24.8767	12.1233	1.03701	17.6879	20.3121	-0.199571	11.899	14.101	-0.244964	NAM
C274108	201.251	103.749	0.955906	71.5237	88.4763	-0.306868	88.7622	55.2378	0.68429	90.8842	65.1158	0.48102	NAM
CL9931Contig1	121.229	63.7707	0.926773	41.6409	56.3591	-0.436647	69.2846	22.7154	1.60887	3.36355	46.6364	-3.7934	NAM
CL9271Contig1	1524.43	1013.57	0.588816	580.095	665.905	-0.199029	975.769	419.231	1.21879	649.572	789.428	-0.281317	NPH3
CL230Contig1	603.729	645.271	-0.0960031	228.418	198.582	0.201937	502.544	167.456	1.58547	1039.11	153.886	2.75542	NPR1_like_C
CL5814Contig1	108.788	69.2117	0.652435	714.466	346.534	1.04387	132.675	378.325	-1.51173	1918.72	107.275	4.16076	p450
C266236	422.971	420.029	0.01007	303.939	245.061	0.310636	557.969	191.031	1.54638	87.518	300.482	-1.77963	peroxidase
CL9355Contig1	69.3511	176.649	-1.34889	328.105	512.895	-0.644508	287.969	441.031	-0.614965	43.4584	515.542	-3.56838	PIN_4
CL5896Contig1	1324.76	845.242	0.648293	169.06	228.94	-0.43743	687.175	331.825	1.05025	5332.5	313.502	4.08827	Pkinase
scaffold26162	153.774	82.2264	0.903134	86.5506	53.4494	0.69537	136.352	67.6476	1.01123	94.8144	39.1856	1.27478	Pkinase
scaffold9055	10.7925	4.2075	1.35899	7.81146	11.1885	-0.518359	10.8153	12.1847	-0.171986	9.76667	6.23333	0.647865	Pkinase
CL178Contig1	582.068	801.932	-0.462294	564.924	623.076	-0.141349	674.497	914.503	-0.439177	3491.35	608.649	2.5201	SHMT
CL5829Contig1	396.364	409.636	-0.0475174	589.137	751.863	-0.351868	502.296	796.704	-0.665505	452.497	580.503	-0.359393	UCH
scaffold502	34.3086	13.6914	1.3253	9.75482	9.24518	0.0774151	0	0	0	104.305	4.69465	4.47365	WRKY
scaffold24437	232.743	128.257	0.859697	10.6918	9.3082	0.19993	51.146	45.854	0.157573	371.375	17.6251	4.39717	WRKY
CL7708Contig1	22.9837	27.0163	-0.233221	19.3809	20.6191	-0.0893513	16.7222	9.27778	0.849915	327.984	17.0159	4.26867	WRKY
scaffold23405	84.6212	65.3788	0.372196	27.7898	37.2102	-0.421142	40.3927	26.6073	0.602269	257.188	17.8123	3.85188	WRKY
scaffold24898	130.618	28.3819	2.20231	70.398	24.602	1.51676	37.4422	23.5578	0.668464	226.466	16.5344	3.77575	WRKY
CL8775Contig1	80.2393	49.7607	0.689303	62.6816	31.3184	1.00103	57.1321	40.8679	0.483334	319.084	29.9163	3.41493	WRKY
C268496	89.5872	103.413	-0.207051	36.4396	33.5604	0.118746	53.0588	55.9412	-0.0763208	345.741	33.2594	3.37785	WRKY
scaffold9134	1.55448	19.4455	-3.64494	11.3368	2.66316	2.08981	5.9834	24.0166	-2.00499	62.066	8.93399	2.79643	WRKY
C237696	12.7848	20.2152	-0.661007	15.1793	12.8207	0.243639	7.86505	8.13495	-0.0486777	29.3552	5.64481	2.37862	WRKY
CL6471Contig1	128.77	82.2297	0.64707	114.973	52.0267	1.14398	110.252	19.7476	2.48106	252.659	51.3405	2.29902	WRKY
scaffold9307	34.3086	13.6914	1.3253	58.5532	33.4468	0.807882	23.6541	10.3459	1.19303	78.9545	16.0455	2.29886	WRKY
CL7319Contig1	168.219	161.781	0.0562903	170.493	135.507	0.331349	141.816	110.184	0.364107	367.442	91.5575	2.00477	WRKY
scaffold25489	290.641	246.359	0.238477	307.477	248.523	0.307102	182.908	342.092	-0.903271	704.212	193.788	1.86153	WRKY
C204032	4.91763	6.08237	-0.306672	0	0	0	8.7912	2.2088	1.9928	27.2683	8.73173	1.64288	WRKY
CL7934Contig1	49.341	21.659	1.18782	32.4617	23.5383	0.463724	23.6475	11.3525	1.05868	91.9587	36.0413	1.35133	WRKY
CL8344Contig1	152.32	109.68	0.473816	189.324	174.676	0.116173	157.329	63.6706	1.30509	169.757	132.243	0.360272	WRKY
C237628	22.897	19.103	0.261363	13.2334	13.7666	-0.0569899	18.7308	3.26919	2.51841	31.5625	18.4375	0.775574	WRKY
scaffold20306	59.752	54.248	0.139415	18.2822	23.7178	-0.375526	50.3907	20.6093	1.28986	28.9626	23.0374	0.330208	WRKY
scaffold23079	1992.61	1481.39	0.427714	1668.67	1092.33	0.611299	1701.89	945.108	0.848589	1073.97	1288.03	-0.262206	WRKY
scaffold26070	399.279	148.721	1.42478	321.401	149.599	1.10327	188.549	108.451	0.79789	141.883	149.117	-0.0717396	WRKY
scaffold21315	16.9702	14.0298	0.274507	58.774	23.226	1.33944	29.5355	20.4645	0.529332	20.5992	34.4008	-0.739857	WRKY
scaffold24481	47.1282	28.8718	0.706932	49.4244	19.5756	1.33617	46.3008	31.6992	0.546593	41.3739	31.6261	0.387608	WRKY
C264762	253.486	261.514	-0.0449851	493.753	206.247	1.25941	259.493	161.507	0.684093	138.089	158.911	-0.202623	WRKY
C246692	79.1267	79.8733	-0.0135503	65.3411	33.6589	0.957003	12.7751	10.2249	0.321255	38.54	27.46	0.489028	WRKY
scaffold22288	363.565	300.435	0.275163	253.585	154.415	0.71566	305.206	103.794	1.55606	129.014	220.986	-0.776431	WRKY
scaffold25135	72.4367	44.5633	0.700864	133.336	33.6643	1.98577	48.323	27.677	0.804026	24.6425	73.3575	-1.5738	WRKY
CL6176Contig1	690.385	594.615	0.215447	510.946	513.054	-0.00594222	414.356	468.644	-0.177622	939.02	303.98	1.62718	zf-TAZ
Retrotransposons
CL738Contig1	1938.63	2767.37	-0.513484	1394.93	2134.07	-0.613415	3688.15	2510.85	0.554722	10246.5	2520.47	2.02337	DNA/PIF-Harbinger
scaffold25489	290.641	246.359	0.238477	307.477	248.523	0.307102	182.908	342.092	-0.903271	704.212	193.788	1.86153	DNA/PIF-Harbinger
CL1882Contig1	1038.91	795.093	0.385871	304.355	275.645	0.14294	292.041	277.959	0.0713007	531.775	214.225	1.31169	DNA/PIF-Harbinger
C276172	161.016	128.984	0.320014	21.6785	6.32151	1.77792	51.9532	80.0468	-0.623631	514.044	12.9556	5.31024	LTR/Copia
CL9593Contig1	259.885	317.115	-0.287128	310.247	285.753	0.118645	199.496	381.504	-0.935336	681.286	211.714	1.68614	LTR/Copia
scaffold4151	210.996	138.004	0.612502	149.574	147.426	0.0208734	118.93	119.07	-0.0016966	237.129	90.8712	1.38378	LTR/Copia
CL5717Contig1	962.631	1155.37	-0.263298	876.946	777.054	0.174473	1241.51	694.489	0.838073	1351.15	600.853	1.1691	LTR/Copia
CL627Contig1	747.395	611.605	0.289271	572.112	689.888	-0.270066	781.93	389.07	1.00701	549.408	543.592	0.0153544	LTR/Copia
scaffold15787	10.2648	18.7352	-0.868041	41.2561	91.7439	-1.153	24.4943	61.5057	-1.32827	37.4256	69.5744	-0.894533	LTR/Copia
MDR
scaffold2971	7.91758	4.08242	0.955634	0	0	0	6.89767	9.10233	-0.400127	0	0	0	ABC transporter B family member 1
C279668	343.7	385.3	-0.164835	822.251	796.749	0.0454541	1332.92	197.081	2.75773	41.1721	1454.83	-5.14304	ATP-binding cassette sub-family G member 2
scaffold4749	26.8046	12.1954	1.13614	0	0	0	13.7587	7.24132	0.926016	35.8779	2.12212	4.07951	ATP-binding cassette, subfamily C (CFTR/MRP), member 1
C253026	28.0975	15.9025	0.821184	6.78303	16.217	-1.2575	10.8073	9.19273	0.233437	43.097	9.90304	2.12164	ATP-binding cassette, sub-family C (CFTR/MRP), member 1
scaffold5988	21.8409	20.1591	0.115602	32.5476	54.4524	-0.742442	16.7001	25.2999	-0.599274	34.7405	13.2595	1.38959	ATP-binding cassette, sub-family C (CFTR/MRP), member 1
scaffold6489	0	0	0	2.55961	15.4404	-2.59271	0	0	0	0	0	0	ATP-binding cassette, sub-family C (CFTR/MRP), member 1
CL10217Contig1	336.877	429.123	-0.349169	458.261	574.739	-0.326737	435.486	560.514	-0.364123	1790.08	459.921	1.96057	ATP-binding cassette, subfamily C (CFTR/MRP), member 2
scaffold8697	93.4524	84.5476	0.144468	410.054	235.946	0.797355	75.9826	333.017	-2.13186	386.76	122.24	1.66172	ATP-binding cassette, subfamily C (CFTR/MRP), member 2
scaffold15849	0	0	0	6.07705	8.92295	-0.55415	0	0	0	33.8283	4.17173	3.01951	Pleiotropic drug resistance protein 5
Other Defence Related
scaffold19919	0	0	0	0	0	0	17.7526	0.247358	6.16529	109.177	0.822526	7.0524	Proline-rich extensin-like receptor kinase 1
scaffold26655	40.3467	29.6533	0.444255	36.3635	34.6365	0.0701944	5.98694	26.0131	-2.11935	448.183	7.81662	5.8414	Metacaspase-1
C276172	161.016	128.984	0.320014	21.6785	6.32151	1.77792	51.9532	80.0468	-0.623631	514.044	12.9556	5.31024	Protein tranparent testa 12
C191810	20.7085	0.291548	6.15034	0	0	0	0	0	0	24.1779	0.822125	4.87819	Phospholipase D alpha 1
CL1816Contig1	385.273	266.727	0.53052	144.643	124.357	0.218001	44.8285	266.171	-2.56987	1297.58	46.4245	4.80479	FKF1-like protein 2
scaffold13176	286.572	622.428	-1.11901	350.756	269.244	0.381553	339.75	382.25	-0.170041	973.18	140.82	2.78886	Chaperone protein dnaJ 11, chloroplastic
CL1130Contig2	209.527	71.4732	1.55166	34.2794	37.7206	-0.138009	186.932	30.0684	2.63619	220.612	44.3876	2.31328	Chaperone protein dnaJ 11, chloroplastic
C234828	18.0488	12.9512	0.478809	7.08213	6.91787	0.0338554	12.7727	8.22734	0.634562	30.6342	6.36581	2.26673	Metacaspase-1
C269266	29490.1	23710.9	0.314684	10611	11316	-0.0928147	18536.3	13384.7	0.469769	50145.8	14051.2	1.83543	1-Aminocyclopropane-1-carboxylate oxidase 4
C222572	11.5395	5.46054	1.07946	11.3368	2.66316	2.08981	6.89767	9.10233	-0.400127	24.7612	7.2388	1.77426	Ethylene-responsive transcription factor 1B
scaffold5940	179.616	242.384	-0.432384	91.5473	84.4527	0.116372	148.475	56.5245	1.39328	97.571	37.429	1.3823	Serine carboxypeptidase-like 19
CL5717Contig1	962.631	1155.37	-0.263298	876.946	777.054	0.174473	1241.51	694.489	0.838073	1351.15	600.853	1.1691	Urease accessory protein UreG
C200192	0	0	0	11.515	1.48503	2.95494	0	0	0	0	0	0	1-Aminocyclopropane-1-carboxylate oxidase homolog 1
C245750	64.5161	79.4839	-0.301005	26.1579	32.8421	-0.328297	111.104	26.8964	2.04642	42.1686	37.8314	0.156584	Protein suppressor of NIM1 1
C280488	82.3923	75.6077	0.123975	511.82	77.1804	2.72933	93.4044	89.5956	0.0600611	77.3068	139.693	-0.853595	NADH dehydrogenase subunit D
